# Supplementary material for: (3E,5E)-3,5-Bis(4-methyl­benzyl­idene)-1-[3-(piperidin-1-yl)propano­yl]piperidin-4-one
Source: Acta Crystallogr Sect E Struct Rep Online. 2012 Jul 18;68(Pt 8):o2493–4. doi: 10.1107/S1600536812031820 (PMC3414948; doi:10.1107/S1600536812031820)
Supplement: Supplementary file 1 [file e-68-o2493-sup1.cif]

##############################################################################
#                                                                            #
# This CIF contains the data in a paper accepted for publication in          #
# Acta Crystallographica Section E. It conforms to the requirements of       #
# Notes for Authors for Acta Crystallographica Section E, and has been       #
# peer reviewed under the auspices of the IUCr Commission on Journals.       #
#                                                                            #
# Full details of the Crystallographic Information File format               #
# are given in the paper "The Crystallographic Information File (CIF):       #
# a New Standard Archive File for Crystallography" by S. R. Hall, F. H.      #
# Allen and I. D. Brown [Acta Cryst. (1991), A47, 655-685].                  #
#                                                                            #
# The current version of the core CIF dictionary is obtainable from          #
# ftp://ftp.iucr.org/pub/cif_core.dic.                                       #
#                                                                            #
# Software is freely available for graphical display of the structure(s)     #
# in this CIF. For information consult the CIF software page                 #
# http://www.iucr.org/resources/cif/software.                                #
#                                                                            #
# This file may be used for bona fide research purposes within the           #
# scientific community so long as proper attribution is given to the journal # 
# article from which it was obtained.                                        #
#                                                                            #
##############################################################################
data_global
_audit_creation_method     'form.cif (version 2.0)'
_journal_data_validation_number     ?
_journal_date_recd_electronic     2012-07-09
_journal_date_accepted     2012-07-12
_journal_name_full     'Acta Crystallographica, Section E'
_journal_year     2012
_journal_volume     68
_journal_issue      8
_journal_page_first     o2493
_journal_page_last     o2494
_journal_paper_category     QO
_journal_paper_doi     10.1107/S1600536812031820
_journal_coeditor_code     IS5165
_publ_contact_author_name     'Ibrahim Abdul Razak'
_publ_contact_author_address
;
      School of Physics
      Universiti Sains Malaysia
      11800 USM, Penang
      MALAYSIA
;
_publ_contact_author_email     'arazaki@usm.my'
_publ_contact_author_fax     '604 6579150'
_publ_contact_author_phone     '604 6533438'
_publ_section_title
;\
(3<i>E</i>,5<i>E</i>)-3,5-Bis(4-methylbenzylidene)-1-[3-(piperidin-1-yl)\
propanoyl]piperidin-4-one
;
loop_
    _publ_author_name
    _publ_author_footnote
    _publ_author_address
    'Yalda Kia' ?
;
School of Chemical Sciences
Universiti Sains Malaysia
11800 USM, Penang
Malaysia
;
    'Hasnah Osman'
;
Additional correspondence email: ohasnah@usm.my.
;
;
School of Chemical Sciences
Universiti Sains Malaysia
11800 USM, Penang
Malaysia
;
    'Vikneswaran Murugaiyah' ?
;
School of Pharmaceutical Sciences
Universiti Sains Malaysia
11800 USM, Penang
Malaysia
;
    'Suhana Arshad' ?
;
School of Physics
Universiti Sains Malaysia
11800 USM, Penang
Malaysia
;
    'Ibrahim Abdul Razak'
;
Thomson Reuters ResearcherID: A-5599-2009.
;
;
School of Physics
Universiti Sains Malaysia
11800 USM, Penang
Malaysia
;
data_I
_audit_creation_method     SHELXL-97
_chemical_name_systematic
;
(3<i>E</i>,5<i>E</i>)-3,5-Bis(4-methylbenzylidene)-1-[3-(piperidin-1-
yl)propanoyl]piperidin-4-one
;
_chemical_name_common     ?
_chemical_formula_moiety     'C29 H34 N2 O2'
_chemical_formula_sum     'C29 H34 N2 O2'
_chemical_formula_iupac     'C29 H34 N2 O2'
_chemical_formula_weight     442.58
_chemical_melting_point     ?
_symmetry_cell_setting     monoclinic
_symmetry_space_group_name_H-M     'P 21/c'
_symmetry_space_group_name_Hall     '-P 2ybc'
loop_
    _symmetry_equiv_pos_as_xyz
    'x, y, z'
    '-x, y+1/2, -z+1/2'
    '-x, -y, -z'
    'x, -y-1/2, z-1/2'
_cell_length_a     12.2913(8)
_cell_length_b     9.9753(8)
_cell_length_c     19.9993(14)
_cell_angle_alpha     90.00
_cell_angle_beta     100.884(4)
_cell_angle_gamma     90.00
_cell_volume     2408.0(3)
_cell_formula_units_Z     4
_cell_measurement_reflns_used     3337
_cell_measurement_theta_min     2.29
_cell_measurement_theta_max     29.86
_cell_measurement_temperature     100.0(10)
_exptl_crystal_description     'block'
_exptl_crystal_colour     'yellow'
_exptl_crystal_size_max     0.46
_exptl_crystal_size_mid     0.25
_exptl_crystal_size_min     0.20
_exptl_crystal_density_diffrn     1.221
_exptl_crystal_density_meas     ?
_exptl_crystal_density_method     'not measured'
_exptl_crystal_F_000     952
_exptl_absorpt_coefficient_mu     0.076
_exptl_absorpt_correction_type     multi-scan
_exptl_absorpt_process_details     '(<i>SADABS</i>; Bruker, 2009)'
_exptl_absorpt_correction_T_min     0.9660
_exptl_absorpt_correction_T_max     0.9851
_exptl_special_details
;
The crystal was placed in the cold stream of an Oxford Cryosystems Cobra
open-flow nitrogen cryostat (Cosier & Glazer, 1986) operating at 100.0 (1) K.
;
_diffrn_ambient_temperature     100.0(10)
_diffrn_radiation_type     MoK\a
_diffrn_radiation_wavelength     0.71073
_diffrn_radiation_source     'fine-focus sealed tube'
_diffrn_radiation_monochromator     graphite
_diffrn_measurement_device_type
;
Bruker SMART APEXII CCD area-detector
;
_diffrn_measurement_method     '\f and \w scans'
_diffrn_detector_area_resol_mean     ?
_diffrn_reflns_number     18968
_diffrn_reflns_av_R_equivalents     0.0751
_diffrn_reflns_av_sigmaI/netI     0.1271
_diffrn_reflns_theta_min     1.69
_diffrn_reflns_theta_max     29.95
_diffrn_reflns_theta_full     29.95
_diffrn_measured_fraction_theta_max     0.981
_diffrn_measured_fraction_theta_full     0.981
_diffrn_reflns_limit_h_min     -17
_diffrn_reflns_limit_h_max     17
_diffrn_reflns_limit_k_min     -13
_diffrn_reflns_limit_k_max     11
_diffrn_reflns_limit_l_min     -26
_diffrn_reflns_limit_l_max     28
_diffrn_standards_number     0
_diffrn_standards_interval_count     .
_diffrn_standards_interval_time     .
_diffrn_standards_decay_%     ?
_refine_special_details
;
Refinement of <i>F</i>^2^ against ALL reflections. The weighted <i>R</i>-factor
<i>wR</i> and goodness of fit <i>S</i> are based on <i>F</i>^2^, conventional
<i>R</i>-factors <i>R</i> are based on <i>F</i>, with <i>F</i> set to zero for
negative <i>F</i>^2^. The threshold expression of <i>F</i>^2^ >
\s(<i>F</i>^2^) is used only for calculating <i>R</i>-factors(gt) <i>etc</i>.
and is not relevant to the choice of reflections for refinement.
<i>R</i>-factors based on <i>F</i>^2^ are statistically about twice as large
as those based on <i>F</i>, and <i>R</i>- factors based on ALL data will be
even larger.
;
_reflns_number_total     6852
_reflns_number_gt     3483
_reflns_threshold_expression     I>I>2\s(I)
_refine_ls_structure_factor_coef     Fsqd
_refine_ls_matrix_type     full
_refine_ls_R_factor_all     0.1671
_refine_ls_R_factor_gt     0.0781
_refine_ls_wR_factor_gt     0.1856
_refine_ls_wR_factor_ref     0.2275
_refine_ls_goodness_of_fit_ref     1.042
_refine_ls_restrained_S_all     1.042
_refine_ls_number_reflns     6852
_refine_ls_number_parameters     300
_refine_ls_number_restraints     0
_refine_ls_hydrogen_treatment     constr
_refine_ls_weighting_scheme     calc
_refine_ls_weighting_details
         'calc w=1/[\s^2^(Fo^2^)+(0.0970P)^2^+0.6841P] where P=(Fo^2^+2Fc^2^)/3'
_atom_sites_solution_hydrogens     geom
_atom_sites_solution_primary     direct
_atom_sites_solution_secondary     difmap
_refine_ls_shift/su_max     0.000
_refine_ls_shift/su_mean     0.000
_refine_diff_density_max     0.382
_refine_diff_density_min     -0.369
_refine_ls_extinction_method     none
_refine_ls_extinction_coef     ?
loop_
    _atom_type_symbol
    _atom_type_description
    _atom_type_scat_dispersion_real
    _atom_type_scat_dispersion_imag
    _atom_type_scat_source
    'C' 'C' 0.0033 0.0016
                         'International Tables Vol C Tables 4.2.6.8 and 6.1.1.4'
    'H' 'H' 0.0000 0.0000
                         'International Tables Vol C Tables 4.2.6.8 and 6.1.1.4'
    'N' 'N' 0.0061 0.0033
                         'International Tables Vol C Tables 4.2.6.8 and 6.1.1.4'
    'O' 'O' 0.0106 0.0060
                         'International Tables Vol C Tables 4.2.6.8 and 6.1.1.4'
_computing_data_collection     'APEX2 (Bruker, 2009)'
_computing_cell_refinement     'SAINT (Bruker, 2009)'
_computing_data_reduction     'SAINT (Bruker, 2009)'
_computing_structure_solution     'SHELXTL (Sheldrick, 2008)'
_computing_structure_refinement     'SHELXTL (Sheldrick, 2008)'
_computing_molecular_graphics     'SHELXTL (Sheldrick, 2008)'
_computing_publication_material
;
SHELXTL (Sheldrick, 2008) and PLATON (Spek, 2009)
;
loop_
    _atom_site_type_symbol
    _atom_site_label
    _atom_site_fract_x
    _atom_site_fract_y
    _atom_site_fract_z
    _atom_site_U_iso_or_equiv
    _atom_site_adp_type
    _atom_site_calc_flag
    _atom_site_refinement_flags
    _atom_site_occupancy
    _atom_site_symmetry_multiplicity
    _atom_site_disorder_assembly
    _atom_site_disorder_group
    O O1 0.33838(15) 0.3747(2) 0.18190(10) 0.0257(5) Uani d . 1 1 . .
    O O2 0.26832(17) -0.1316(2) 0.11812(11) 0.0389(6) Uani d . 1 1 . .
    N N1 0.39181(18) -0.0171(2) 0.19541(11) 0.0226(5) Uani d . 1 1 . .
    N N2 0.58294(18) -0.2400(2) 0.05042(11) 0.0229(5) Uani d . 1 1 . .
    C C1 0.6704(2) 0.2560(3) 0.07841(14) 0.0243(6) Uani d . 1 1 . .
    H H1A 0.6163 0.2964 0.0442 0.029 Uiso calc R 1 1 . .
    C C2 0.7717(2) 0.2198(3) 0.06313(15) 0.0249(6) Uani d . 1 1 . .
    H H2A 0.7854 0.2341 0.0185 0.030 Uiso calc R 1 1 . .
    C C3 0.8540(2) 0.1623(3) 0.11272(15) 0.0236(6) Uani d . 1 1 . .
    C C4 0.8308(2) 0.1435(3) 0.17715(14) 0.0246(6) Uani d . 1 1 . .
    H H4A 0.8863 0.1065 0.2118 0.030 Uiso calc R 1 1 . .
    C C5 0.7293(2) 0.1768(3) 0.19258(14) 0.0243(6) Uani d . 1 1 . .
    H H5A 0.7155 0.1608 0.2371 0.029 Uiso calc R 1 1 . .
    C C6 0.6463(2) 0.2343(3) 0.14288(13) 0.0205(6) Uani d . 1 1 . .
    C C7 0.5366(2) 0.2719(3) 0.15616(13) 0.0215(6) Uani d . 1 1 . .
    H H7A 0.5085 0.3562 0.1387 0.026 Uiso calc R 1 1 . .
    C C8 0.4717(2) 0.2015(3) 0.18984(13) 0.0192(6) Uani d . 1 1 . .
    C C9 0.3625(2) 0.2580(3) 0.19813(13) 0.0199(6) Uani d . 1 1 . .
    C C10 0.2861(2) 0.1705(3) 0.22883(13) 0.0191(6) Uani d . 1 1 . .
    C C11 0.3075(2) 0.0209(3) 0.23378(14) 0.0222(6) Uani d . 1 1 . .
    H H11A 0.3320 -0.0046 0.2821 0.027 Uiso calc R 1 1 . .
    H H11B 0.2380 -0.0279 0.2158 0.027 Uiso calc R 1 1 . .
    C C12 0.4938(2) 0.0595(3) 0.21510(14) 0.0234(6) Uani d . 1 1 . .
    H H12A 0.5536 0.0192 0.1947 0.028 Uiso calc R 1 1 . .
    H H12B 0.5174 0.0590 0.2652 0.028 Uiso calc R 1 1 . .
    C C13 0.2031(2) 0.2322(3) 0.25215(13) 0.0203(6) Uani d . 1 1 . .
    H H13A 0.1985 0.3258 0.2431 0.024 Uiso calc R 1 1 . .
    C C14 0.1187(2) 0.1830(3) 0.28866(13) 0.0199(6) Uani d . 1 1 . .
    C C15 0.0454(2) 0.2783(3) 0.30679(14) 0.0226(6) Uani d . 1 1 . .
    H H15A 0.0513 0.3689 0.2933 0.027 Uiso calc R 1 1 . .
    C C16 -0.0347(2) 0.2446(3) 0.34341(14) 0.0225(6) Uani d . 1 1 . .
    H H16A -0.0828 0.3120 0.3547 0.027 Uiso calc R 1 1 . .
    C C17 -0.0461(2) 0.1121(3) 0.36419(14) 0.0207(6) Uani d . 1 1 . .
    C C18 0.0264(2) 0.0167(3) 0.34587(14) 0.0234(6) Uani d . 1 1 . .
    H H18A 0.0196 -0.0739 0.3590 0.028 Uiso calc R 1 1 . .
    C C19 0.1072(2) 0.0493(3) 0.30944(13) 0.0220(6) Uani d . 1 1 . .
    H H19A 0.1552 -0.0182 0.2983 0.026 Uiso calc R 1 1 . .
    C C20 0.9643(2) 0.1219(3) 0.09596(16) 0.0323(7) Uani d . 1 1 . .
    H H20A 1.0236 0.1417 0.1348 0.049 Uiso calc R 1 1 . .
    H H20B 0.9771 0.1720 0.0560 0.049 Uiso calc R 1 1 . .
    H H20C 0.9637 0.0256 0.0861 0.049 Uiso calc R 1 1 . .
    C C21 -0.1308(2) 0.0747(3) 0.40574(15) 0.0285(7) Uani d . 1 1 . .
    H H21A -0.1806 0.1507 0.4076 0.043 Uiso calc R 1 1 . .
    H H21B -0.0935 0.0511 0.4520 0.043 Uiso calc R 1 1 . .
    H H21C -0.1737 -0.0024 0.3848 0.043 Uiso calc R 1 1 . .
    C C22 0.3612(2) -0.0824(3) 0.13444(15) 0.0255(7) Uani d . 1 1 . .
    C C23 0.4436(2) -0.0929(3) 0.08775(14) 0.0260(7) Uani d . 1 1 . .
    H H23A 0.4927 -0.0134 0.0940 0.031 Uiso calc R 1 1 . .
    H H23B 0.4036 -0.0938 0.0399 0.031 Uiso calc R 1 1 . .
    C C24 0.5139(2) -0.2201(3) 0.10200(14) 0.0262(7) Uani d . 1 1 . .
    H H24A 0.5620 -0.2133 0.1475 0.031 Uiso calc R 1 1 . .
    H H24B 0.4646 -0.2986 0.1022 0.031 Uiso calc R 1 1 . .
    C C25 0.6299(2) -0.3755(3) 0.05634(14) 0.0249(6) Uani d . 1 1 . .
    H H25A 0.5691 -0.4418 0.0525 0.030 Uiso calc R 1 1 . .
    H H25B 0.6777 -0.3862 0.1017 0.030 Uiso calc R 1 1 . .
    C C26 0.6971(2) -0.4027(3) 0.00178(15) 0.0262(7) Uani d . 1 1 . .
    H H26A 0.6476 -0.4022 -0.0434 0.031 Uiso calc R 1 1 . .
    H H26B 0.7315 -0.4925 0.0091 0.031 Uiso calc R 1 1 . .
    C C27 0.7874(2) -0.2969(3) 0.00328(16) 0.0292(7) Uani d . 1 1 . .
    H H27A 0.8437 -0.3069 0.0455 0.035 Uiso calc R 1 1 . .
    H H27B 0.8245 -0.3100 -0.0361 0.035 Uiso calc R 1 1 . .
    C C28 0.7380(2) -0.1587(3) 0.00057(16) 0.0292(7) Uani d . 1 1 . .
    H H28A 0.6891 -0.1447 -0.0443 0.035 Uiso calc R 1 1 . .
    H H28B 0.7979 -0.0911 0.0057 0.035 Uiso calc R 1 1 . .
    C C29 0.6719(2) -0.1403(3) 0.05646(15) 0.0255(6) Uani d . 1 1 . .
    H H29A 0.7215 -0.1495 0.1013 0.031 Uiso calc R 1 1 . .
    H H29B 0.6396 -0.0491 0.0536 0.031 Uiso calc R 1 1 . .
loop_
    _atom_site_aniso_label
    _atom_site_aniso_U_11
    _atom_site_aniso_U_22
    _atom_site_aniso_U_33
    _atom_site_aniso_U_12
    _atom_site_aniso_U_13
    _atom_site_aniso_U_23
    O1 0.0260(10) 0.0216(11) 0.0307(11) 0.0049(9) 0.0085(9) 0.0044(9)
    O2 0.0363(12) 0.0433(15) 0.0414(13) -0.0166(11) 0.0183(11) -0.0151(11)
    N1 0.0239(11) 0.0220(13) 0.0249(12) 0.0008(10) 0.0120(10) -0.0035(10)
    N2 0.0246(11) 0.0216(14) 0.0245(12) 0.0006(10) 0.0098(10) -0.0003(10)
    C1 0.0259(14) 0.0223(16) 0.0255(14) 0.0006(12) 0.0070(12) 0.0005(12)
    C2 0.0298(15) 0.0238(16) 0.0232(14) -0.0056(12) 0.0101(12) 0.0028(12)
    C3 0.0223(13) 0.0180(15) 0.0325(16) -0.0036(11) 0.0103(12) -0.0052(12)
    C4 0.0192(13) 0.0281(17) 0.0256(15) -0.0023(12) 0.0019(11) -0.0021(13)
    C5 0.0292(15) 0.0244(16) 0.0194(14) -0.0030(12) 0.0044(12) -0.0027(12)
    C6 0.0225(13) 0.0160(14) 0.0228(14) -0.0038(11) 0.0036(11) -0.0015(11)
    C7 0.0226(13) 0.0195(15) 0.0220(14) -0.0009(11) 0.0033(11) -0.0020(11)
    C8 0.0197(13) 0.0198(15) 0.0185(13) -0.0001(11) 0.0047(11) -0.0007(11)
    C9 0.0219(13) 0.0228(16) 0.0149(12) 0.0025(11) 0.0027(10) -0.0031(11)
    C10 0.0204(13) 0.0211(15) 0.0156(13) -0.0008(11) 0.0033(10) -0.0004(11)
    C11 0.0264(14) 0.0184(15) 0.0252(14) -0.0029(12) 0.0137(12) -0.0001(12)
    C12 0.0221(13) 0.0235(16) 0.0253(15) 0.0031(11) 0.0064(12) 0.0009(12)
    C13 0.0219(13) 0.0161(14) 0.0231(14) -0.0004(11) 0.0043(11) -0.0015(11)
    C14 0.0176(12) 0.0221(15) 0.0203(13) -0.0016(11) 0.0041(11) -0.0027(11)
    C15 0.0229(13) 0.0172(15) 0.0292(15) 0.0047(11) 0.0085(12) 0.0018(12)
    C16 0.0224(13) 0.0226(16) 0.0240(14) 0.0023(12) 0.0078(11) 0.0003(12)
    C17 0.0200(13) 0.0217(16) 0.0219(14) 0.0011(11) 0.0075(11) -0.0023(12)
    C18 0.0280(14) 0.0188(15) 0.0250(14) -0.0031(12) 0.0093(12) 0.0021(12)
    C19 0.0267(14) 0.0183(15) 0.0223(14) 0.0002(11) 0.0080(12) -0.0018(11)
    C20 0.0296(15) 0.0337(19) 0.0368(18) -0.0018(14) 0.0143(14) -0.0030(15)
    C21 0.0287(15) 0.0249(17) 0.0342(17) 0.0016(13) 0.0121(13) -0.0002(13)
    C22 0.0286(15) 0.0220(16) 0.0280(15) -0.0002(12) 0.0105(12) -0.0013(13)
    C23 0.0286(14) 0.0266(17) 0.0253(15) -0.0003(13) 0.0113(12) -0.0013(13)
    C24 0.0287(15) 0.0274(17) 0.0247(15) 0.0014(13) 0.0108(12) 0.0014(13)
    C25 0.0283(14) 0.0202(16) 0.0274(15) 0.0015(12) 0.0082(12) 0.0013(12)
    C26 0.0292(15) 0.0232(16) 0.0296(15) 0.0041(12) 0.0142(13) 0.0011(13)
    C27 0.0277(15) 0.0261(17) 0.0368(17) 0.0033(13) 0.0135(13) -0.0010(14)
    C28 0.0301(15) 0.0251(17) 0.0355(17) -0.0019(13) 0.0143(14) 0.0001(14)
    C29 0.0295(14) 0.0208(16) 0.0284(15) -0.0047(12) 0.0116(13) -0.0009(12)
_geom_special_details
;
All e.s.d.'s (except the e.s.d. in the dihedral angle between two l.s. planes)
are estimated using the full covariance matrix. The cell e.s.d.'s are taken
into account individually in the estimation of e.s.d.'s in distances, angles
and torsion angles; correlations between e.s.d.'s in cell parameters are only
used when they are defined by crystal symmetry. An approximate (isotropic)
treatment of cell e.s.d.'s is used for estimating e.s.d.'s involving l.s.
planes.
;
loop_
    _geom_bond_atom_site_label_1
    _geom_bond_atom_site_label_2
    _geom_bond_site_symmetry_2
    _geom_bond_distance
    _geom_bond_publ_flag
    O1 C9 . 1.230(3) ?
    O2 C22 . 1.229(3) ?
    N1 C22 . 1.371(4) ?
    N1 C11 . 1.451(3) ?
    N1 C12 . 1.457(3) ?
    N2 C25 . 1.465(4) ?
    N2 C29 . 1.466(3) ?
    N2 C24 . 1.468(4) ?
    C1 C2 . 1.384(4) ?
    C1 C6 . 1.394(4) ?
    C1 H1A . 0.9500 ?
    C2 C3 . 1.399(4) ?
    C2 H2A . 0.9500 ?
    C3 C4 . 1.384(4) ?
    C3 C20 . 1.511(4) ?
    C4 C5 . 1.381(4) ?
    C4 H4A . 0.9500 ?
    C5 C6 . 1.405(4) ?
    C5 H5A . 0.9500 ?
    C6 C7 . 1.471(4) ?
    C7 C8 . 1.336(4) ?
    C7 H7A . 0.9500 ?
    C8 C9 . 1.493(4) ?
    C8 C12 . 1.511(4) ?
    C9 C10 . 1.497(4) ?
    C10 C13 . 1.349(4) ?
    C10 C11 . 1.515(4) ?
    C11 H11A . 0.9900 ?
    C11 H11B . 0.9900 ?
    C12 H12A . 0.9900 ?
    C12 H12B . 0.9900 ?
    C13 C14 . 1.462(4) ?
    C13 H13A . 0.9500 ?
    C14 C15 . 1.403(4) ?
    C14 C19 . 1.412(4) ?
    C15 C16 . 1.375(4) ?
    C15 H15A . 0.9500 ?
    C16 C17 . 1.400(4) ?
    C16 H16A . 0.9500 ?
    C17 C18 . 1.399(4) ?
    C17 C21 . 1.496(4) ?
    C18 C19 . 1.377(4) ?
    C18 H18A . 0.9500 ?
    C19 H19A . 0.9500 ?
    C20 H20A . 0.9800 ?
    C20 H20B . 0.9800 ?
    C20 H20C . 0.9800 ?
    C21 H21A . 0.9800 ?
    C21 H21B . 0.9800 ?
    C21 H21C . 0.9800 ?
    C22 C23 . 1.505(4) ?
    C23 C24 . 1.532(4) ?
    C23 H23A . 0.9900 ?
    C23 H23B . 0.9900 ?
    C24 H24A . 0.9900 ?
    C24 H24B . 0.9900 ?
    C25 C26 . 1.513(4) ?
    C25 H25A . 0.9900 ?
    C25 H25B . 0.9900 ?
    C26 C27 . 1.527(4) ?
    C26 H26A . 0.9900 ?
    C26 H26B . 0.9900 ?
    C27 C28 . 1.504(4) ?
    C27 H27A . 0.9900 ?
    C27 H27B . 0.9900 ?
    C28 C29 . 1.512(4) ?
    C28 H28A . 0.9900 ?
    C28 H28B . 0.9900 ?
    C29 H29A . 0.9900 ?
    C29 H29B . 0.9900 ?
loop_
    _geom_angle_atom_site_label_1
    _geom_angle_atom_site_label_2
    _geom_angle_atom_site_label_3
    _geom_angle_site_symmetry_1
    _geom_angle_site_symmetry_3
    _geom_angle
    _geom_angle_publ_flag
    C22 N1 C11 . . 119.4(2) ?
    C22 N1 C12 . . 124.6(2) ?
    C11 N1 C12 . . 112.6(2) ?
    C25 N2 C29 . . 110.1(2) ?
    C25 N2 C24 . . 109.8(2) ?
    C29 N2 C24 . . 111.8(2) ?
    C2 C1 C6 . . 121.4(3) ?
    C2 C1 H1A . . 119.3 ?
    C6 C1 H1A . . 119.3 ?
    C1 C2 C3 . . 120.7(3) ?
    C1 C2 H2A . . 119.7 ?
    C3 C2 H2A . . 119.7 ?
    C4 C3 C2 . . 117.8(2) ?
    C4 C3 C20 . . 121.4(3) ?
    C2 C3 C20 . . 120.7(3) ?
    C5 C4 C3 . . 121.9(3) ?
    C5 C4 H4A . . 119.0 ?
    C3 C4 H4A . . 119.0 ?
    C4 C5 C6 . . 120.4(3) ?
    C4 C5 H5A . . 119.8 ?
    C6 C5 H5A . . 119.8 ?
    C1 C6 C5 . . 117.7(2) ?
    C1 C6 C7 . . 119.4(2) ?
    C5 C6 C7 . . 123.0(3) ?
    C8 C7 C6 . . 127.7(3) ?
    C8 C7 H7A . . 116.1 ?
    C6 C7 H7A . . 116.1 ?
    C7 C8 C9 . . 119.5(2) ?
    C7 C8 C12 . . 125.1(2) ?
    C9 C8 C12 . . 115.2(2) ?
    O1 C9 C8 . . 120.4(3) ?
    O1 C9 C10 . . 121.5(2) ?
    C8 C9 C10 . . 118.1(2) ?
    C13 C10 C9 . . 116.7(3) ?
    C13 C10 C11 . . 124.1(2) ?
    C9 C10 C11 . . 119.2(2) ?
    N1 C11 C10 . . 110.8(2) ?
    N1 C11 H11A . . 109.5 ?
    C10 C11 H11A . . 109.5 ?
    N1 C11 H11B . . 109.5 ?
    C10 C11 H11B . . 109.5 ?
    H11A C11 H11B . . 108.1 ?
    N1 C12 C8 . . 108.1(2) ?
    N1 C12 H12A . . 110.1 ?
    C8 C12 H12A . . 110.1 ?
    N1 C12 H12B . . 110.1 ?
    C8 C12 H12B . . 110.1 ?
    H12A C12 H12B . . 108.4 ?
    C10 C13 C14 . . 132.4(3) ?
    C10 C13 H13A . . 113.8 ?
    C14 C13 H13A . . 113.8 ?
    C15 C14 C19 . . 117.3(3) ?
    C15 C14 C13 . . 116.9(3) ?
    C19 C14 C13 . . 125.7(3) ?
    C16 C15 C14 . . 122.1(3) ?
    C16 C15 H15A . . 119.0 ?
    C14 C15 H15A . . 119.0 ?
    C15 C16 C17 . . 120.7(3) ?
    C15 C16 H16A . . 119.6 ?
    C17 C16 H16A . . 119.6 ?
    C18 C17 C16 . . 117.4(3) ?
    C18 C17 C21 . . 121.3(3) ?
    C16 C17 C21 . . 121.3(3) ?
    C19 C18 C17 . . 122.5(3) ?
    C19 C18 H18A . . 118.8 ?
    C17 C18 H18A . . 118.8 ?
    C18 C19 C14 . . 120.1(3) ?
    C18 C19 H19A . . 120.0 ?
    C14 C19 H19A . . 120.0 ?
    C3 C20 H20A . . 109.5 ?
    C3 C20 H20B . . 109.5 ?
    H20A C20 H20B . . 109.5 ?
    C3 C20 H20C . . 109.5 ?
    H20A C20 H20C . . 109.5 ?
    H20B C20 H20C . . 109.5 ?
    C17 C21 H21A . . 109.5 ?
    C17 C21 H21B . . 109.5 ?
    H21A C21 H21B . . 109.5 ?
    C17 C21 H21C . . 109.5 ?
    H21A C21 H21C . . 109.5 ?
    H21B C21 H21C . . 109.5 ?
    O2 C22 N1 . . 120.8(3) ?
    O2 C22 C23 . . 120.5(3) ?
    N1 C22 C23 . . 118.7(2) ?
    C22 C23 C24 . . 111.3(2) ?
    C22 C23 H23A . . 109.4 ?
    C24 C23 H23A . . 109.4 ?
    C22 C23 H23B . . 109.4 ?
    C24 C23 H23B . . 109.4 ?
    H23A C23 H23B . . 108.0 ?
    N2 C24 C23 . . 111.2(2) ?
    N2 C24 H24A . . 109.4 ?
    C23 C24 H24A . . 109.4 ?
    N2 C24 H24B . . 109.4 ?
    C23 C24 H24B . . 109.4 ?
    H24A C24 H24B . . 108.0 ?
    N2 C25 C26 . . 111.6(2) ?
    N2 C25 H25A . . 109.3 ?
    C26 C25 H25A . . 109.3 ?
    N2 C25 H25B . . 109.3 ?
    C26 C25 H25B . . 109.3 ?
    H25A C25 H25B . . 108.0 ?
    C25 C26 C27 . . 110.8(2) ?
    C25 C26 H26A . . 109.5 ?
    C27 C26 H26A . . 109.5 ?
    C25 C26 H26B . . 109.5 ?
    C27 C26 H26B . . 109.5 ?
    H26A C26 H26B . . 108.1 ?
    C28 C27 C26 . . 110.2(2) ?
    C28 C27 H27A . . 109.6 ?
    C26 C27 H27A . . 109.6 ?
    C28 C27 H27B . . 109.6 ?
    C26 C27 H27B . . 109.6 ?
    H27A C27 H27B . . 108.1 ?
    C27 C28 C29 . . 110.8(3) ?
    C27 C28 H28A . . 109.5 ?
    C29 C28 H28A . . 109.5 ?
    C27 C28 H28B . . 109.5 ?
    C29 C28 H28B . . 109.5 ?
    H28A C28 H28B . . 108.1 ?
    N2 C29 C28 . . 110.7(2) ?
    N2 C29 H29A . . 109.5 ?
    C28 C29 H29A . . 109.5 ?
    N2 C29 H29B . . 109.5 ?
    C28 C29 H29B . . 109.5 ?
    H29A C29 H29B . . 108.1 ?
loop_
    _geom_torsion_atom_site_label_1
    _geom_torsion_atom_site_label_2
    _geom_torsion_atom_site_label_3
    _geom_torsion_atom_site_label_4
    _geom_torsion_site_symmetry_1
    _geom_torsion_site_symmetry_2
    _geom_torsion_site_symmetry_3
    _geom_torsion_site_symmetry_4
    _geom_torsion
    _geom_torsion_publ_flag
    C6 C1 C2 C3 . . . . -1.2(4) ?
    C1 C2 C3 C4 . . . . -0.2(4) ?
    C1 C2 C3 C20 . . . . 179.6(3) ?
    C2 C3 C4 C5 . . . . 1.4(4) ?
    C20 C3 C4 C5 . . . . -178.3(3) ?
    C3 C4 C5 C6 . . . . -1.3(4) ?
    C2 C1 C6 C5 . . . . 1.3(4) ?
    C2 C1 C6 C7 . . . . -178.7(3) ?
    C4 C5 C6 C1 . . . . 0.0(4) ?
    C4 C5 C6 C7 . . . . 179.9(3) ?
    C1 C6 C7 C8 . . . . 136.4(3) ?
    C5 C6 C7 C8 . . . . -43.5(4) ?
    C6 C7 C8 C9 . . . . 179.7(2) ?
    C6 C7 C8 C12 . . . . -7.0(4) ?
    C7 C8 C9 O1 . . . . -9.2(4) ?
    C12 C8 C9 O1 . . . . 176.9(2) ?
    C7 C8 C9 C10 . . . . 173.0(2) ?
    C12 C8 C9 C10 . . . . -1.0(3) ?
    O1 C9 C10 C13 . . . . -14.8(4) ?
    C8 C9 C10 C13 . . . . 163.1(2) ?
    O1 C9 C10 C11 . . . . 166.9(2) ?
    C8 C9 C10 C11 . . . . -15.3(3) ?
    C22 N1 C11 C10 . . . . -105.7(3) ?
    C12 N1 C11 C10 . . . . 54.2(3) ?
    C13 C10 C11 N1 . . . . 171.5(2) ?
    C9 C10 C11 N1 . . . . -10.3(3) ?
    C22 N1 C12 C8 . . . . 87.9(3) ?
    C11 N1 C12 C8 . . . . -70.9(3) ?
    C7 C8 C12 N1 . . . . -132.5(3) ?
    C9 C8 C12 N1 . . . . 41.0(3) ?
    C9 C10 C13 C14 . . . . -175.2(2) ?
    C11 C10 C13 C14 . . . . 3.1(4) ?
    C10 C13 C14 C15 . . . . 178.4(3) ?
    C10 C13 C14 C19 . . . . 1.0(5) ?
    C19 C14 C15 C16 . . . . 0.2(4) ?
    C13 C14 C15 C16 . . . . -177.5(2) ?
    C14 C15 C16 C17 . . . . 0.0(4) ?
    C15 C16 C17 C18 . . . . -0.3(4) ?
    C15 C16 C17 C21 . . . . 178.3(3) ?
    C16 C17 C18 C19 . . . . 0.6(4) ?
    C21 C17 C18 C19 . . . . -178.0(2) ?
    C17 C18 C19 C14 . . . . -0.5(4) ?
    C15 C14 C19 C18 . . . . 0.1(4) ?
    C13 C14 C19 C18 . . . . 177.6(2) ?
    C11 N1 C22 O2 . . . . -14.0(4) ?
    C12 N1 C22 O2 . . . . -171.4(3) ?
    C11 N1 C22 C23 . . . . 166.0(2) ?
    C12 N1 C22 C23 . . . . 8.7(4) ?
    O2 C22 C23 C24 . . . . -89.8(3) ?
    N1 C22 C23 C24 . . . . 90.2(3) ?
    C25 N2 C24 C23 . . . . -167.5(2) ?
    C29 N2 C24 C23 . . . . 70.0(3) ?
    C22 C23 C24 N2 . . . . 171.9(2) ?
    C29 N2 C25 C26 . . . . -59.3(3) ?
    C24 N2 C25 C26 . . . . 177.2(2) ?
    N2 C25 C26 C27 . . . . 55.5(3) ?
    C25 C26 C27 C28 . . . . -52.5(3) ?
    C26 C27 C28 C29 . . . . 54.1(3) ?
    C25 N2 C29 C28 . . . . 60.6(3) ?
    C24 N2 C29 C28 . . . . -177.1(2) ?
    C27 C28 C29 N2 . . . . -58.7(3) ?
loop_
    _geom_hbond_atom_site_label_D
    _geom_hbond_atom_site_label_H
    _geom_hbond_atom_site_label_A
    _geom_hbond_site_symmetry_A
    _geom_hbond_distance_DH
    _geom_hbond_distance_HA
    _geom_hbond_distance_DA
    _geom_hbond_angle_DHA
    _geom_hbond_publ_flag
    C16 H16A O2 2_555 0.95 2.51 3.346(3) 147 yes
    C21 H21A O2 2_555 0.98 2.44 3.371(4) 160 yes
    C21 H21C O1 2_545 0.98 2.52 3.446(3) 157 yes
    C4 H4A Cg1 1_655 0.95 2.69 3.526(3) 148 yes
    C27 H27A Cg1 2_645 0.99 2.74 3.719(3) 168 yes
_iucr_refine_instructions_details
;
TITL pmeacpi_0m in P2(1)/c (100K)
CELL 0.71073  12.2913   9.9753  19.9993  90.000 100.884  90.000
ZERR    4.00   0.0008   0.0008   0.0014   0.000   0.004   0.000
LATT  1
SYMM -X, 0.5+Y, 0.5-Z
SFAC C H N O
UNIT 116 136 8 8
TEMP -173.000
SIZE 0.197 0.253 0.457
L.S. 10
BOND $H
FMAP 2 2 60
PLAN 20
CONF
ACTA
WGHT      0.0970      0.6841
FVAR       0.31334
O1    4    0.338384    0.374739    0.181897    11.00000    0.02603    0.02159 =
         0.03074    0.00438    0.00854    0.00487
O2    4    0.268315   -0.131610    0.118123    11.00000    0.03632    0.04330 =
         0.04141   -0.01514    0.01829   -0.01661
N1    3    0.391810   -0.017059    0.195412    11.00000    0.02393    0.02202 =
         0.02485   -0.00354    0.01199    0.00079
N2    3    0.582944   -0.240018    0.050420    11.00000    0.02456    0.02162 =
         0.02450   -0.00027    0.00977    0.00059
C1    1    0.670448    0.255976    0.078410    11.00000    0.02586    0.02230 =
         0.02550    0.00052    0.00696    0.00057
AFIX  43
H1A   2    0.616255    0.296439    0.044205    11.00000   -1.20000
AFIX   0
C2    1    0.771695    0.219795    0.063130    11.00000    0.02976    0.02378 =
         0.02317    0.00283    0.01013   -0.00562
AFIX  43
H2A   2    0.785421    0.234130    0.018499    11.00000   -1.20000
AFIX   0
C3    1    0.854023    0.162338    0.112721    11.00000    0.02225    0.01797 =
         0.03254   -0.00520    0.01033   -0.00360
C4    1    0.830763    0.143480    0.177153    11.00000    0.01918    0.02806 =
         0.02564   -0.00211    0.00195   -0.00232
AFIX  43
H4A   2    0.886257    0.106501    0.211778    11.00000   -1.20000
AFIX   0
C5    1    0.729293    0.176827    0.192577    11.00000    0.02919    0.02436 =
         0.01940   -0.00271    0.00438   -0.00297
AFIX  43
H5A   2    0.715510    0.160797    0.237057    11.00000   -1.20000
AFIX   0
C6    1    0.646290    0.234331    0.142884    11.00000    0.02253    0.01603 =
         0.02278   -0.00147    0.00356   -0.00382
C7    1    0.536586    0.271909    0.156163    11.00000    0.02264    0.01953 =
         0.02199   -0.00200    0.00332   -0.00095
AFIX  43
H7A   2    0.508549    0.356229    0.138723    11.00000   -1.20000
AFIX   0
C8    1    0.471698    0.201527    0.189841    11.00000    0.01967    0.01976 =
         0.01855   -0.00067    0.00469   -0.00005
C9    1    0.362542    0.258043    0.198126    11.00000    0.02188    0.02280 =
         0.01487   -0.00313    0.00271    0.00251
C10   1    0.286138    0.170467    0.228826    11.00000    0.02042    0.02108 =
         0.01565   -0.00039    0.00332   -0.00082
C11   1    0.307492    0.020887    0.233784    11.00000    0.02637    0.01836 =
         0.02521   -0.00006    0.01367   -0.00287
AFIX  23
H11A  2    0.331979   -0.004588    0.282129    11.00000   -1.20000
H11B  2    0.237977   -0.027926    0.215844    11.00000   -1.20000
AFIX   0
C12   1    0.493769    0.059528    0.215098    11.00000    0.02215    0.02352 =
         0.02529    0.00090    0.00639    0.00306
AFIX  23
H12A  2    0.553558    0.019242    0.194749    11.00000   -1.20000
H12B  2    0.517369    0.058993    0.265244    11.00000   -1.20000
AFIX   0
C13   1    0.203061    0.232237    0.252150    11.00000    0.02186    0.01612 =
         0.02305   -0.00148    0.00429   -0.00041
AFIX  43
H13A  2    0.198540    0.325763    0.243094    11.00000   -1.20000
AFIX   0
C14   1    0.118663    0.183048    0.288664    11.00000    0.01764    0.02208 =
         0.02031   -0.00270    0.00409   -0.00164
C15   1    0.045382    0.278273    0.306786    11.00000    0.02294    0.01717 =
         0.02921    0.00184    0.00847    0.00468
AFIX  43
H15A  2    0.051274    0.368904    0.293318    11.00000   -1.20000
AFIX   0
C16   1   -0.034677    0.244613    0.343410    11.00000    0.02237    0.02257 =
         0.02395    0.00030    0.00783    0.00230
AFIX  43
H16A  2   -0.082754    0.311955    0.354749    11.00000   -1.20000
AFIX   0
C17   1   -0.046128    0.112121    0.364186    11.00000    0.02000    0.02169 =
         0.02193   -0.00229    0.00747    0.00114
C18   1    0.026359    0.016749    0.345865    11.00000    0.02801    0.01875 =
         0.02502    0.00208    0.00934   -0.00310
AFIX  43
H18A  2    0.019589   -0.073909    0.359044    11.00000   -1.20000
AFIX   0
C19   1    0.107162    0.049348    0.309443    11.00000    0.02674    0.01828 =
         0.02231   -0.00183    0.00800    0.00016
AFIX  43
H19A  2    0.155225   -0.018191    0.298282    11.00000   -1.20000
AFIX   0
C20   1    0.964298    0.121863    0.095962    11.00000    0.02960    0.03375 =
         0.03682   -0.00301    0.01434   -0.00177
AFIX 137
H20A  2    1.023555    0.141739    0.134837    11.00000   -1.50000
H20B  2    0.977126    0.172018    0.056033    11.00000   -1.50000
H20C  2    0.963721    0.025585    0.086149    11.00000   -1.50000
AFIX   0
C21   1   -0.130778    0.074656    0.405738    11.00000    0.02872    0.02494 =
         0.03418   -0.00021    0.01211    0.00157
AFIX 137
H21A  2   -0.180589    0.150691    0.407646    11.00000   -1.50000
H21B  2   -0.093469    0.051096    0.451973    11.00000   -1.50000
H21C  2   -0.173710   -0.002354    0.384807    11.00000   -1.50000
AFIX   0
C22   1    0.361191   -0.082413    0.134443    11.00000    0.02860    0.02203 =
         0.02796   -0.00125    0.01047   -0.00019
C23   1    0.443595   -0.092874    0.087753    11.00000    0.02861    0.02661 =
         0.02529   -0.00131    0.01131   -0.00033
AFIX  23
H23A  2    0.492685   -0.013375    0.094010    11.00000   -1.20000
H23B  2    0.403644   -0.093796    0.039887    11.00000   -1.20000
AFIX   0
C24   1    0.513886   -0.220144    0.101998    11.00000    0.02868    0.02743 =
         0.02469    0.00145    0.01085    0.00137
AFIX  23
H24A  2    0.561956   -0.213341    0.147542    11.00000   -1.20000
H24B  2    0.464620   -0.298589    0.102233    11.00000   -1.20000
AFIX   0
C25   1    0.629851   -0.375454    0.056344    11.00000    0.02826    0.02016 =
         0.02740    0.00127    0.00819    0.00149
AFIX  23
H25A  2    0.569086   -0.441806    0.052485    11.00000   -1.20000
H25B  2    0.677740   -0.386186    0.101731    11.00000   -1.20000
AFIX   0
C26   1    0.697101   -0.402685    0.001785    11.00000    0.02915    0.02320 =
         0.02959    0.00105    0.01421    0.00413
AFIX  23
H26A  2    0.647643   -0.402250   -0.043444    11.00000   -1.20000
H26B  2    0.731546   -0.492515    0.009055    11.00000   -1.20000
AFIX   0
C27   1    0.787372   -0.296936    0.003278    11.00000    0.02771    0.02606 =
         0.03680   -0.00104    0.01354    0.00327
AFIX  23
H27A  2    0.843682   -0.306922    0.045459    11.00000   -1.20000
H27B  2    0.824483   -0.310003   -0.036076    11.00000   -1.20000
AFIX   0
C28   1    0.737968   -0.158690    0.000566    11.00000    0.03011    0.02511 =
         0.03549    0.00008    0.01430   -0.00188
AFIX  23
H28A  2    0.689128   -0.144695   -0.044254    11.00000   -1.20000
H28B  2    0.797915   -0.091053    0.005709    11.00000   -1.20000
AFIX   0
C29   1    0.671884   -0.140298    0.056455    11.00000    0.02952    0.02084 =
         0.02841   -0.00087    0.01162   -0.00472
AFIX  23
H29A  2    0.721536   -0.149527    0.101348    11.00000   -1.20000
H29B  2    0.639566   -0.049098    0.053562    11.00000   -1.20000
HKLF 4
REM  pmeacpi_0m in P2(1)/c (100K)
REM R1 =  0.0781 for   3483 Fo > 4sig(Fo)  and  0.1671 for all   6852 data
REM    300 parameters refined using      0 restraints
END
REM Highest difference peak  0.382,  deepest hole -0.369,  1-sigma level  0.075
Q1    1   0.3177 -0.1864  0.1556  11.00000  0.05    0.38
Q2    1   0.5186 -0.1348  0.1386  11.00000  0.05    0.34
Q3    1   0.5840  0.2516  0.1447  11.00000  0.05    0.33
Q4    1   0.9582  0.0903  0.0415  11.00000  0.05    0.33
Q5    1   0.0389  0.2575  0.3570  11.00000  0.05    0.32
Q6    1  -0.0381  0.2610  0.3014  11.00000  0.05    0.31
Q7    1   0.4194  0.2505  0.1973  11.00000  0.05    0.29
Q8    1   0.9997  0.0649  0.1373  11.00000  0.05    0.29
Q9    1   0.2167  0.1695  0.2237  11.00000  0.05    0.29
Q10   1   0.2807  0.2618  0.1601  11.00000  0.05    0.28
Q11   1   0.1556 -0.0335  0.2231  11.00000  0.05    0.27
Q12   1  -0.0075  0.2545  0.3202  11.00000  0.05    0.27
Q13   1   1.0185  0.2250  0.0999  11.00000  0.05    0.27
Q14   1   0.4846 -0.3184  0.1225  11.00000  0.05    0.26
Q15   1   0.1592 -0.0039  0.1837  11.00000  0.05    0.26
Q16   1   0.5555 -0.2755  0.1418  11.00000  0.05    0.26
Q17   1  -0.1166  0.0018  0.4362  11.00000  0.05    0.26
Q18   1   0.5477  0.0149  0.0158  11.00000  0.05    0.25
Q19   1   0.3937  0.4788  0.1447  11.00000  0.05    0.25
Q20   1   0.7592 -0.3938  0.0019  11.00000  0.05    0.25
;
