# Supplementary material for: (3E,5E)-3,5-Bis(4-methyl­benzyl­idene)-1-[3-(piperidin-1-yl)propano­yl]piperidin-4-one
Source: Acta Crystallogr Sect E Struct Rep Online. 2012 Jul 18;68(Pt 8):o2493–4. doi: 10.1107/S1600536812031820 (PMC3414948; doi:10.1107/S1600536812031820)
Supplement: Supplementary file 2 [file e-68-o2493-Isup2.hkl]

# 
# h,k,l, Fc-squared, Fo-squared, sigma(Fo-squared) and status flag 
# 
data_I
_shelx_title ' pmeacpi_0m in P2(1)/c (100K)' 
_shelx_refln_list_code          4 
_shelx_F_calc_maximum      320.86 
_exptl_crystal_F_000       952.00 
_reflns_d_resolution_high  0.7118 
 
loop_ 
 _symmetry_equiv_pos_as_xyz 
 'x, y, z' 
 '-x, y+1/2, -z+1/2' 
 '-x, -y, -z' 
 'x, -y-1/2, z-1/2' 
 
_cell_length_a    12.2913 
_cell_length_b     9.9753 
_cell_length_c    19.9993 
_cell_angle_alpha  90.000 
_cell_angle_beta  100.884 
_cell_angle_gamma  90.000 
 
_shelx_F_squared_multiplier     1.000 
 
loop_ 
 _refln_index_h 
 _refln_index_k 
 _refln_index_l 
 _refln_F_squared_calc 
 _refln_F_squared_meas 
 _refln_F_squared_sigma 
 _refln_observed_status 
   1   0   0     7149.97     5350.51    296.75 o 
   2   0   0      802.43      620.19     11.10 o 
   3   0   0     7142.17     6672.25     80.14 o 
   4   0   0      404.67      443.12     12.39 o 
   5   0   0     1250.38     1275.69     22.18 o 
   6   0   0     3086.94     3179.05     43.13 o 
   7   0   0      173.88      183.46     11.31 o 
   8   0   0      260.01      251.17     14.00 o 
   9   0   0       72.18       68.58     11.81 o 
  10   0   0      457.24      462.20     26.49 o 
  11   0   0      172.10      160.79     32.10 o 
  12   0   0      806.68      788.21     50.15 o 
  13   0   0      861.97      886.38    179.60 o 
  14   0   0       33.93       18.12     34.77 o 
  15   0   0       27.82       55.46     38.90 o 
  16   0   0      145.76      284.71     59.11 o 
   1   1   0     1187.23     1072.61     17.31 o 
   2   1   0     3025.44     2842.48     37.87 o 
   3   1   0        0.09        0.44      2.75 o 
   4   1   0       21.06       15.82      3.39 o 
   5   1   0      338.74      298.21      8.95 o 
   6   1   0        1.55        8.50      4.71 o 
   7   1   0       27.73       39.70      5.86 o 
   8   1   0      788.05      772.98     15.55 o 
   9   1   0      943.87      859.56     18.63 o 
  10   1   0        3.22       25.55      8.96 o 
  11   1   0      559.47      560.82     32.77 o 
  12   1   0       12.20       39.57     20.37 o 
  13   1   0        4.84      -21.80     21.80 o 
  14   1   0      227.50      266.47     31.60 o 
  15   1   0       25.75       39.67     25.16 o 
  16   1   0       59.71       30.04     24.85 o 
   0   2   0    21744.74    22809.84    408.55 o 
   1   2   0      939.11     1037.15     25.87 o 
   2   2   0     1354.33     1450.09     21.26 o 
   3   2   0      585.78      554.15     13.37 o 
   4   2   0     1766.41     1726.72     26.52 o 
   5   2   0      353.05      316.94     16.27 o 
   6   2   0       20.85       26.32      6.03 o 
   7   2   0      702.11      698.71     17.16 o 
   8   2   0      120.18      125.65     10.74 o 
   9   2   0       68.02       67.38     11.03 o 
  10   2   0      481.16      506.48     21.08 o 
  11   2   0        6.86       15.74     14.66 o 
  12   2   0       77.39       63.30     21.18 o 
  13   2   0      180.23      213.04     27.89 o 
  14   2   0       42.99       35.49     23.77 o 
  15   2   0       93.71      107.29     27.17 o 
  16   2   0      251.74      307.70     36.76 o 
   1   3   0        7.04       -4.49      5.22 o 
   2   3   0     2874.54     3086.35     59.56 o 
   3   3   0     2641.10     2613.67     35.42 o 
   4   3   0     5448.03     5483.22     74.28 o 
   5   3   0     1587.55     1619.96     27.83 o 
   6   3   0      263.80      293.49     11.99 o 
   7   3   0      235.70      249.22     12.24 o 
   8   3   0      909.79      932.71     22.43 o 
   9   3   0       32.35       36.63      9.78 o 
  10   3   0       98.22      127.34     17.55 o 
  11   3   0       15.37        8.68     13.16 o 
  12   3   0        8.83       13.12     16.53 o 
  13   3   0      316.00      330.69     31.22 o 
  14   3   0      161.52      265.29     39.77 o 
  15   3   0        0.04        6.42     22.44 o 
  16   3   0       17.08       15.09     28.99 o 
   0   4   0      226.35      239.83     20.46 o 
   1   4   0      997.95     1062.05     24.27 o 
   2   4   0     3725.98     3740.62     66.49 o 
   3   4   0      706.89      586.88     17.80 o 
   4   4   0       64.50       66.66      9.43 o 
   5   4   0     1747.10     1811.78     34.72 o 
   6   4   0       26.75       21.65      7.85 o 
   7   4   0      882.79      831.64     26.87 o 
   8   4   0        0.06        4.98      8.71 o 
   9   4   0      234.68      260.91     18.73 o 
  10   4   0      500.66      464.10     22.67 o 
  11   4   0      195.89      189.45     22.82 o 
  12   4   0       64.18       81.83     21.00 o 
  13   4   0       14.10        8.71     14.63 o 
  14   4   0        8.27       22.27     17.75 o 
  15   4   0        2.72       19.74     24.75 o 
  16   4   0       45.06      103.91     46.78 o 
   1   5   0      159.60      190.76     21.05 o 
   2   5   0     2801.91     2910.51     57.18 o 
   3   5   0       16.24       33.13      7.57 o 
   4   5   0      931.18      879.18     22.64 o 
   5   5   0      643.63      619.61     21.31 o 
   6   5   0        2.05       -7.22     13.11 o 
   7   5   0        0.89       -5.28     15.52 o 
   8   5   0      908.50      837.66     41.72 o 
   9   5   0      199.06      248.61     18.04 o 
  10   5   0      118.34      114.01     15.77 o 
  11   5   0       61.39       53.21     18.81 o 
  12   5   0        1.40        2.16     18.59 o 
  13   5   0        1.78       -5.58     22.37 o 
  14   5   0        0.22       16.07     30.50 o 
  15   5   0       43.34       22.38     28.04 o 
   0   6   0      577.15      618.19     32.07 o 
   1   6   0      881.02      909.48     26.50 o 
   2   6   0     2083.38     2221.32     50.01 o 
   3   6   0       48.03       82.22     10.47 o 
   4   6   0      244.56      236.29     25.07 o 
   5   6   0      337.73      361.75     30.79 o 
   6   6   0      108.91       87.23     20.87 o 
   7   6   0     1520.72     1490.28     45.07 o 
   8   6   0       47.13       38.48     28.77 o 
   9   6   0      513.69      582.59     24.55 o 
  10   6   0      149.16      146.57     28.18 o 
  11   6   0       47.56       38.93     18.61 o 
  12   6   0       42.00       26.42     22.08 o 
  14   6   0       46.24       66.80     19.64 o 
  15   6   0      109.54      194.15     67.52 o 
   1   7   0       71.63       69.23     12.66 o 
   2   7   0      608.76      628.42     29.93 o 
   3   7   0       26.57       38.37      9.77 o 
   4   7   0      447.59      401.87     26.80 o 
   5   7   0      926.83      905.56     46.21 o 
   6   7   0      191.62      102.10     21.90 o 
   7   7   0      260.86      254.76     30.15 o 
   8   7   0       28.00      -20.76     20.76 o 
   9   7   0      303.69      283.24     34.15 o 
  10   7   0      153.35      146.51     24.57 o 
  11   7   0      120.91      140.61     24.13 o 
  12   7   0       59.99       82.62     22.53 o 
  13   7   0       14.96       48.27     25.71 o 
  14   7   0        0.75       93.02     66.19 o 
   0   8   0     1888.70     1983.69     63.49 o 
   1   8   0      118.02      125.16     19.44 o 
   2   8   0        0.41       -8.38     14.94 o 
   3   8   0     3584.17     3504.24     75.02 o 
   4   8   0       69.53       73.84     21.75 o 
   5   8   0      841.66      812.85     57.07 o 
   6   8   0      266.25      194.08     27.53 o 
   7   8   0      173.48      136.18     47.24 o 
   8   8   0      378.25      483.56     71.23 o 
   9   8   0        4.63       57.56     41.94 o 
  10   8   0      351.42      330.90     58.83 o 
  11   8   0       22.58       17.05     22.82 o 
  12   8   0       15.36       83.59     29.02 o 
  13   8   0       31.28      104.21     24.90 o 
   1   9   0       33.95       25.08     17.13 o 
   2   9   0      405.08      432.43     32.06 o 
   3   9   0       32.95       49.78     17.46 o 
   4   9   0       57.41       77.88     22.40 o 
   5   9   0      121.36      140.85     50.89 o 
   6   9   0        9.17       49.26     41.16 o 
   7   9   0       36.07      661.81     78.55 o 
   8   9   0       32.78       33.58     36.66 o 
   9   9   0       11.53       41.59     42.21 o 
  10   9   0       67.24       89.22     26.96 o 
  11   9   0       64.25       94.97     30.48 o 
  12   9   0       94.12      139.96     43.54 o 
   0  10   0      145.27      135.82     41.84 o 
   1  10   0        0.08      -12.14     16.98 o 
   2  10   0      103.20      101.17     21.36 o 
   3  10   0       13.44        5.43     34.30 o 
   4  10   0      143.07      126.06     46.53 o 
   5  10   0       28.45       69.66     42.60 o 
   6  10   0       74.50       29.88     32.03 o 
   7  10   0        8.21       17.97     39.21 o 
   8  10   0       33.59       89.32     40.85 o 
   9  10   0        4.36       25.55     39.09 o 
  10  10   0        6.81       42.10     26.75 o 
  11  10   0        9.26       17.67     26.28 o 
   1  11   0      109.21       90.97     53.09 o 
   2  11   0        5.82        0.49     34.94 o 
   3  11   0       11.24        9.74     38.68 o 
   4  11   0       44.20       14.65     39.15 o 
   5  11   0      257.53      285.15     61.42 o 
   6  11   0       29.78       22.98     46.64 o 
   7  11   0      361.71       62.99     26.58 o 
   8  11   0       54.65      116.08     55.43 o 
   9  11   0      103.98       76.01     39.04 o 
  10  11   0       19.06      -24.59     37.17 o 
   0  12   0       41.14      -17.04     38.91 o 
   1  12   0        5.97       43.16     43.59 o 
   2  12   0       79.48       55.72     46.17 o 
   3  12   0       47.23       59.05     47.26 o 
   4  12   0       84.86       90.86     51.62 o 
   5  12   0        1.16       27.98     46.49 o 
   6  12   0        1.42       10.62     45.18 o 
   7  12   0      336.09      287.41     66.02 o 
   8  12   0        2.92        8.95     40.60 o 
   1  13   0        4.84       16.11     45.11 o 
   2  13   0       29.20       64.04     49.34 o 
   3  13   0      194.17      188.29     56.22 o 
   4  13   0        0.74       35.56     48.37 o 
   5  13   0       11.76       30.18     44.88 o 
   6  13   0       43.23       31.28     39.26 o 
 -16   1   1        7.93      -14.69     23.54 o 
 -15   1   1        1.21      -18.66     24.23 o 
 -14   1   1       74.88       67.91     25.26 o 
 -13   1   1        0.52       10.02     22.67 o 
 -12   1   1      157.13      200.26     24.55 o 
 -11   1   1     1151.59     1094.01     33.80 o 
 -10   1   1      275.41      256.63     14.60 o 
  -9   1   1      260.57      265.00     11.90 o 
  -8   1   1        7.15        5.26      5.58 o 
  -7   1   1      436.68      461.81     11.22 o 
  -6   1   1      824.03      818.15     14.70 o 
  -5   1   1      485.27      455.86     12.82 o 
  -4   1   1     1256.04     1263.97     14.87 o 
  -3   1   1      135.83      127.62      7.13 o 
  -2   1   1     3840.64     3784.16     42.93 o 
  -1   1   1      153.16       68.49      8.20 o 
   0   1   1      784.18      772.71     18.75 o 
   1   1   1     7539.31     6850.60    145.67 o 
   2   1   1     2437.89     2169.88     24.66 o 
   3   1   1      400.78      402.26     10.41 o 
   4   1   1      739.83      732.05     14.79 o 
   5   1   1       51.20       34.79      6.88 o 
   6   1   1        8.82        6.14      3.63 o 
   7   1   1      843.43      800.39     14.74 o 
   8   1   1       11.61       11.06      5.99 o 
   9   1   1       34.16       37.64      8.75 o 
  10   1   1        9.85        9.84     10.55 o 
  11   1   1      369.86      348.47     27.32 o 
  12   1   1       68.10       71.50     21.87 o 
  13   1   1       16.02        3.12     22.48 o 
  14   1   1       67.44       71.88     25.79 o 
  15   1   1       15.29       15.44     24.34 o 
  16   1   1        0.40       -2.32     23.98 o 
 -16   2   1       11.71       23.58     24.25 o 
 -15   2   1       14.62       46.97     25.55 o 
 -14   2   1      198.95      223.03     29.54 o 
 -13   2   1      198.49      216.87     28.19 o 
 -12   2   1       16.16       19.07     19.57 o 
 -11   2   1       37.77       45.46     16.42 o 
 -10   2   1       89.76       99.41     14.10 o 
  -9   2   1      189.36      193.52     12.87 o 
  -8   2   1      209.32      218.61     12.12 o 
  -7   2   1      425.86      400.71     12.53 o 
  -6   2   1      325.07      346.82     10.96 o 
  -5   2   1     1340.16     1500.05     24.92 o 
  -4   2   1       15.38       25.17      5.87 o 
  -3   2   1     2967.43     2824.41     52.04 o 
  -2   2   1      148.02      135.69      8.53 o 
  -1   2   1    21654.05    21508.98    357.16 o 
   0   2   1     5394.83     5552.16     73.90 o 
   1   2   1       30.99       47.66      5.53 o 
   2   2   1     1278.79     1195.19     16.82 o 
   3   2   1     3586.24     3588.79     43.99 o 
   4   2   1      223.67      227.72      9.25 o 
   5   2   1       36.55       38.18      7.52 o 
   6   2   1       44.41       30.98      6.17 o 
   7   2   1      664.12      688.30     18.14 o 
   8   2   1       36.76       37.30      9.09 o 
   9   2   1      510.10      506.07     19.99 o 
  10   2   1      192.38      187.12     15.45 o 
  11   2   1       65.75       67.55     16.73 o 
  12   2   1      531.03      581.92     34.28 o 
  13   2   1       48.05       65.83     24.09 o 
  14   2   1      228.41      239.28     30.46 o 
  15   2   1      143.70      181.68     30.27 o 
  16   2   1        1.50       -6.94     24.92 o 
 -16   3   1       17.66       52.62     27.42 o 
 -15   3   1       18.56        4.98     22.87 o 
 -14   3   1       44.54       27.09     23.73 o 
 -13   3   1      405.71      375.63     31.75 o 
 -12   3   1      274.96      232.51     22.57 o 
 -11   3   1      108.51      115.60     15.02 o 
 -10   3   1      581.67      529.52     22.72 o 
  -9   3   1      178.27      190.08     13.55 o 
  -8   3   1      135.79      147.87     12.61 o 
  -7   3   1       69.27       61.13      8.14 o 
  -6   3   1     1886.26     1933.22     31.69 o 
  -5   3   1        9.90       25.59      6.71 o 
  -4   3   1      101.70       97.83      8.89 o 
  -3   3   1      424.44      473.30     14.91 o 
  -2   3   1      125.53      181.96     13.73 o 
  -1   3   1      921.90      885.90     19.43 o 
   0   3   1     4358.28     4405.59     62.18 o 
   1   3   1     7404.76     7136.10    113.94 o 
   2   3   1      661.79      595.12     23.33 o 
   3   3   1      591.06      584.77     14.63 o 
   4   3   1     3990.16     3924.67     50.11 o 
   5   3   1     1458.75     1391.51     25.70 o 
   6   3   1      744.80      853.39     17.39 o 
   7   3   1     2352.32     2224.16     31.16 o 
   8   3   1      562.94      546.69     18.73 o 
   9   3   1       13.84        7.17     13.77 o 
  10   3   1        4.82       -2.75     17.04 o 
  11   3   1       68.69       72.86     16.99 o 
  12   3   1       22.43       26.08     14.16 o 
  13   3   1       35.58       17.43     15.68 o 
  14   3   1        1.53       -6.92     22.47 o 
  15   3   1        0.08      -13.98     22.94 o 
  16   3   1       30.66       47.44     25.97 o 
 -16   4   1       16.48       51.58     31.59 o 
 -15   4   1      161.27      183.72     32.88 o 
 -14   4   1       12.55       21.84     23.01 o 
 -13   4   1       53.03       81.62     20.40 o 
 -12   4   1      160.70      143.86     20.98 o 
 -11   4   1      252.55      322.56     23.42 o 
 -10   4   1        0.71       -1.96     15.65 o 
  -9   4   1        0.23        1.83     11.26 o 
  -8   4   1       31.28       13.74     16.16 o 
  -7   4   1        5.09        6.70     11.57 o 
  -6   4   1       37.19       24.03      7.37 o 
  -5   4   1        9.13       36.68      7.97 o 
  -4   4   1      657.21      637.86     24.16 o 
  -3   4   1      389.73      485.93     36.75 o 
  -2   4   1      144.14      110.97     10.75 o 
  -1   4   1       12.52       10.03      6.51 o 
   0   4   1      340.86      346.83     15.85 o 
   1   4   1      258.34      272.18     26.82 o 
   2   4   1    12412.39    12374.47    180.22 o 
   3   4   1      647.38      690.14     43.97 o 
   4   4   1        6.95        8.13      6.71 o 
   5   4   1     1571.98     1617.09     33.01 o 
   6   4   1      411.19      426.63     16.10 o 
   7   4   1      640.14      730.44     20.48 o 
   8   4   1       16.22       26.56      9.34 o 
   9   4   1        3.11       -6.83     12.09 o 
  10   4   1      262.57      272.80     19.42 o 
  11   4   1      305.14      287.44     24.89 o 
  12   4   1        4.41       52.35     49.45 o 
  13   4   1      164.98      189.56     26.62 o 
  14   4   1       32.07       26.32     21.66 o 
  15   4   1        1.66       19.31     20.95 o 
  16   4   1       65.27       48.02     21.28 o 
 -15   5   1       25.07       51.13     22.14 o 
 -14   5   1        2.14       21.85     45.35 o 
 -13   5   1      150.47      182.81     27.68 o 
 -12   5   1       68.57       35.61     20.18 o 
 -11   5   1       91.69       73.27     19.81 o 
 -10   5   1      209.15      204.71     18.22 o 
  -9   5   1      251.29      246.94     18.01 o 
  -8   5   1       31.19       21.88     14.68 o 
  -7   5   1      203.52      205.33     16.91 o 
  -6   5   1       36.69       35.97     25.45 o 
  -5   5   1      698.14      650.89     23.83 o 
  -4   5   1       11.06       13.19      6.80 o 
  -3   5   1      885.89      859.15     23.98 o 
  -2   5   1       22.65       18.96      7.64 o 
  -1   5   1       69.51      106.90     10.44 o 
   0   5   1      327.88      366.96     18.24 o 
   1   5   1     1078.18     1302.96     34.98 o 
   2   5   1      116.43      142.32     10.71 o 
   3   5   1       63.63       76.64      9.22 o 
   4   5   1      343.19      298.11     14.72 o 
   5   5   1      108.66      109.77     11.77 o 
   6   5   1      140.17      141.72     18.29 o 
   7   5   1      290.61      352.90     28.99 o 
   8   5   1       66.79       64.95     13.81 o 
   9   5   1       63.95       26.20     13.56 o 
  10   5   1       46.93       44.53     16.45 o 
  11   5   1      886.67      773.87     33.66 o 
  12   5   1       82.44       80.60     23.36 o 
  13   5   1       11.10       -4.94     26.79 o 
  14   5   1       41.12       74.44     56.95 o 
  15   5   1       12.94       -2.13     53.89 o 
 -15   6   1       34.16      145.19     46.94 o 
 -14   6   1       29.91       28.11     28.23 o 
 -13   6   1      133.12      124.68     27.44 o 
 -12   6   1       21.57       36.39     21.36 o 
 -11   6   1        7.91       -9.40     18.30 o 
 -10   6   1      639.60      578.95     29.38 o 
  -9   6   1      190.89      215.60     24.70 o 
  -8   6   1        2.48      -13.30     13.30 o 
  -7   6   1      112.90      121.50     19.48 o 
  -6   6   1      612.84      629.41     41.89 o 
  -5   6   1     1115.73     1135.54     43.36 o 
  -4   6   1       39.46       45.78     10.78 o 
  -3   6   1      384.38      377.00     17.51 o 
  -2   6   1       14.72        7.30      8.65 o 
  -1   6   1      259.33      291.67     18.33 o 
   0   6   1     1003.64     1161.91     29.34 o 
   1   6   1      118.84      137.35     14.93 o 
   2   6   1     2296.02     2183.52     40.92 o 
   3   6   1      384.96      423.66     18.38 o 
   4   6   1      104.02      122.62     11.56 o 
   5   6   1      943.04      841.65     43.19 o 
   6   6   1       91.59      107.57     22.05 o 
   7   6   1       86.92      108.79     20.10 o 
   8   6   1      297.59      318.33     27.70 o 
   9   6   1     1099.99     1091.01     31.87 o 
  10   6   1        8.33       19.07     15.59 o 
  11   6   1       20.10        6.08     26.02 o 
  12   6   1       16.69       26.61     20.14 o 
  13   6   1       40.83       56.17     21.46 o 
  14   6   1        9.34       43.26     21.56 o 
  15   6   1       24.60       74.39     23.88 o 
 -14   7   1       13.60       84.93     38.96 o 
 -13   7   1       24.19       60.59     25.45 o 
 -12   7   1       18.79       -0.70     24.87 o 
 -11   7   1        8.58       32.76     17.44 o 
 -10   7   1       31.38       24.22     19.66 o 
  -9   7   1        0.32      -17.18     36.80 o 
  -8   7   1      303.88      299.78     61.36 o 
  -7   7   1       30.32       -5.36     58.59 o 
  -6   7   1      120.63      132.93     22.52 o 
  -5   7   1        6.77        3.09     16.68 o 
  -4   7   1      314.56      344.50     50.89 o 
  -3   7   1       31.58       41.52     13.15 o 
  -2   7   1     1178.20     1216.98     38.29 o 
  -1   7   1      288.96      288.01     19.10 o 
   0   7   1      133.90      147.55     16.39 o 
   1   7   1      474.23      543.45     29.78 o 
   2   7   1      220.33      189.06     14.89 o 
   3   7   1        2.44        3.63      8.23 o 
   4   7   1      388.61      421.83     33.81 o 
   5   7   1      554.87      604.84     39.56 o 
   6   7   1      120.58      129.74     23.66 o 
   7   7   1     1244.13     1275.08     55.74 o 
   8   7   1      620.70      651.41     46.48 o 
   9   7   1        1.92       11.83     16.71 o 
  10   7   1        1.37      -14.90     14.90 o 
  11   7   1       40.12       55.08     22.04 o 
  12   7   1        0.41       -2.38     18.46 o 
  13   7   1       70.88      154.70     33.11 o 
  14   7   1       62.69       82.65     24.36 o 
 -13   8   1       37.30      156.87     35.54 o 
 -12   8   1       44.05      115.07     33.99 o 
 -11   8   1       94.90      112.13     26.65 o 
 -10   8   1       75.43       52.82     46.78 o 
  -9   8   1        8.66       20.36     43.62 o 
  -8   8   1      151.03       45.21     39.55 o 
  -7   8   1      393.89      397.79     67.41 o 
  -6   8   1        0.26        5.08     40.10 o 
  -4   8   1       21.45       22.80     14.91 o 
  -3   8   1      728.62      687.82     33.91 o 
  -2   8   1      710.37      750.05     35.40 o 
  -1   8   1      198.61      207.71     18.74 o 
   0   8   1      597.54      561.75     38.18 o 
   1   8   1      244.56      250.74     42.76 o 
   2   8   1      122.10      171.26     32.43 o 
   3   8   1      515.16      524.76     32.23 o 
   4   8   1       74.71       97.98     22.87 o 
   5   8   1      257.85      268.92     68.97 o 
   6   8   1      153.36      184.35     27.88 o 
   7   8   1       76.00       74.13     23.58 o 
   8   8   1      229.64      216.34     30.44 o 
   9   8   1      162.36      156.88     40.06 o 
  10   8   1        1.66       24.44     24.05 o 
  11   8   1        0.01       24.69     24.85 o 
  12   8   1       14.79       55.15     33.00 o 
  13   8   1       38.37      161.77    151.10 o 
 -13   9   1        0.01       96.61     28.99 o 
 -12   9   1        1.64       14.27     24.79 o 
 -11   9   1       24.76       62.42     24.64 o 
 -10   9   1        6.77       16.79     45.83 o 
  -9   9   1        8.71        8.53     37.54 o 
  -8   9   1       39.71      -14.36     37.32 o 
  -7   9   1       16.88       52.21     41.84 o 
  -6   9   1      269.57      129.82     41.62 o 
  -5   9   1       17.29      -14.85     41.11 o 
  -4   9   1      620.90      485.48     69.64 o 
  -3   9   1      598.47      651.93     35.39 o 
  -2   9   1       80.95       90.56     19.71 o 
  -1   9   1        7.70      -16.54     16.54 o 
   0   9   1       36.20       17.90     17.73 o 
   1   9   1        0.13        5.42     16.71 o 
   2   9   1      222.77      256.23     24.82 o 
   3   9   1        2.14       -1.38     15.19 o 
   4   9   1      578.77      619.77     43.96 o 
   5   9   1       32.05       40.96     21.92 o 
   6   9   1        2.68       17.98     21.39 o 
   7   9   1       10.25       -7.80     33.57 o 
   8   9   1        0.29       13.23     37.04 o 
   9   9   1      149.78      104.21     48.76 o 
  10   9   1       83.12      143.86     56.46 o 
  11   9   1       20.39       59.70     35.38 o 
  12   9   1       80.02       61.79     27.18 o 
 -11  10   1       13.87       66.10     25.63 o 
 -10  10   1        1.38       29.83     40.89 o 
  -9  10   1      211.77      196.84     53.74 o 
  -8  10   1      132.70      154.66     55.72 o 
  -7  10   1      437.58      543.33     75.47 o 
  -6  10   1      249.04      207.84     59.96 o 
  -5  10   1      267.01      231.30     58.41 o 
  -4  10   1       31.38       17.04     44.32 o 
  -3  10   1        8.24       10.57     38.34 o 
  -2  10   1        1.23       21.43     25.03 o 
  -1  10   1      431.67      424.38     32.83 o 
   0  10   1      256.16      309.67     28.59 o 
   1  10   1       19.30       37.80     18.82 o 
   2  10   1        5.44       -1.58     17.08 o 
   3  10   1      244.57      258.58     31.96 o 
   4  10   1        0.64      -14.91     34.99 o 
   5  10   1      502.92      597.49     79.73 o 
   6  10   1       47.66       15.59     15.25 o 
   7  10   1        5.23       55.38     40.36 o 
   8  10   1      144.80      101.69     46.29 o 
   9  10   1        0.55      -33.23     35.15 o 
  10  10   1        2.59       17.30     24.61 o 
  11  10   1        0.34       44.10     27.85 o 
 -10  11   1        4.41      -32.69     32.69 o 
  -9  11   1       82.54       98.04     40.35 o 
  -8  11   1       27.44       38.29     44.86 o 
  -7  11   1       49.53       31.53     17.25 o 
  -6  11   1       62.85       70.63     47.98 o 
  -5  11   1       18.24       -1.49     38.69 o 
  -4  11   1       11.68       44.43     38.53 o 
  -3  11   1       99.05      113.64     46.76 o 
  -2  11   1       15.32       26.66     38.40 o 
  -1  11   1        7.98       20.20     27.04 o 
   0  11   1       81.07      125.66     31.39 o 
   1  11   1      176.74      239.04     28.66 o 
   2  11   1      243.01      199.18     53.18 o 
   3  11   1      189.40      155.19     50.57 o 
   4  11   1      309.56      345.19     65.09 o 
   5  11   1      106.31       89.31     49.16 o 
   6  11   1      138.11      109.13     55.25 o 
   7  11   1       82.61       58.87     46.06 o 
   8  11   1        4.74       -2.82     34.89 o 
   9  11   1       26.66      108.80     41.53 o 
  10  11   1       83.05      152.48     39.38 o 
  -8  12   1        3.30       57.12     34.14 o 
  -7  12   1      184.11      152.53     51.62 o 
  -6  12   1       44.67       51.32     48.95 o 
  -5  12   1       39.02        3.46     43.80 o 
  -4  12   1      127.60       86.54     47.20 o 
  -3  12   1      343.95      362.50     67.90 o 
  -2  12   1        0.27       -9.85     38.91 o 
  -1  12   1       82.61      101.68     35.11 o 
   0  12   1       45.66      113.92     33.02 o 
   1  12   1       29.76       23.07     45.01 o 
   2  12   1      175.91      169.10     54.02 o 
   3  12   1       91.88       58.03     46.88 o 
   4  12   1       64.21       38.12     48.14 o 
   5  12   1      326.47      386.18     73.90 o 
   6  12   1       37.88       55.46     48.14 o 
   7  12   1       10.84       28.83     42.81 o 
   8  12   1       60.96      103.33     44.81 o 
  -6  13   1       16.77       40.19     44.52 o 
  -5  13   1       83.79       99.66     53.92 o 
  -4  13   1       18.95       20.62     45.84 o 
  -3  13   1        9.53       27.02     45.56 o 
  -2  13   1      144.23      103.40     51.19 o 
  -1  13   1       47.97       93.62     50.95 o 
   0  13   1      234.02      335.53     69.00 o 
   1  13   1        0.84        6.73     44.77 o 
   2  13   1        0.01       76.60     52.05 o 
   3  13   1      108.80      124.35     54.82 o 
   4  13   1       11.20       -6.24     44.48 o 
   5  13   1        3.55       15.98     39.79 o 
   6  13   1       47.38      110.33     47.14 o 
 -17   0   2       25.67       80.84     46.00 o 
 -16   0   2       64.66       70.77     36.76 o 
 -15   0   2       14.77      192.98     54.78 o 
 -14   0   2       15.65       32.44     33.83 o 
 -13   0   2        9.73       27.75     29.80 o 
 -12   0   2      429.18      450.49     41.90 o 
 -11   0   2      155.22      167.37     43.46 o 
 -10   0   2      653.87      583.99     27.89 o 
  -9   0   2      322.10      315.36     15.74 o 
  -8   0   2       83.03       89.62      9.67 o 
  -7   0   2       46.19       70.49      8.82 o 
  -6   0   2      946.90      807.70     19.69 o 
  -5   0   2     2702.66     2826.97     40.73 o 
  -4   0   2      325.06      356.18     12.34 o 
  -3   0   2       74.71       90.25      6.27 o 
  -2   0   2    11006.90    11005.25    203.59 o 
  -1   0   2     3680.38     3077.20     89.80 o 
   0   0   2     5816.49     5835.28    494.51 o 
   1   0   2      167.61       98.37     11.12 o 
   2   0   2      213.34      120.04      7.34 o 
   3   0   2      540.62      433.97     15.07 o 
   4   0   2       40.34       37.88      6.74 o 
   5   0   2      983.57      931.12     21.73 o 
   6   0   2      929.87      947.30     23.91 o 
   7   0   2      866.02      865.43     21.30 o 
   8   0   2      150.14      150.88     13.83 o 
   9   0   2      402.81      375.85     20.17 o 
  10   0   2       52.88       13.96     24.03 o 
  11   0   2      137.64      126.01     30.65 o 
  12   0   2      146.19      128.62     43.88 o 
  13   0   2      637.13      656.90     53.96 o 
  14   0   2      107.56      110.89     38.55 o 
  15   0   2       51.05       61.57     39.36 o 
  16   0   2        1.75      129.52     52.96 o 
 -17   1   2        7.40       34.02     25.16 o 
 -16   1   2      209.57      271.43     34.27 o 
 -15   1   2       16.58       37.22     24.84 o 
 -14   1   2        1.24       15.37     23.43 o 
 -13   1   2       60.77       46.60     22.52 o 
 -12   1   2       75.55       74.78     20.57 o 
 -11   1   2      607.33      555.67     24.25 o 
 -10   1   2       11.17        5.03      8.33 o 
  -9   1   2      658.29      593.21     15.65 o 
  -8   1   2      519.15      504.59     12.50 o 
  -7   1   2       21.98       21.65      4.99 o 
  -6   1   2     2936.38     3078.00     30.61 o 
  -5   1   2      135.76      156.93      6.56 o 
  -4   1   2       37.26       45.20      4.37 o 
  -3   1   2      344.39      316.02      8.61 o 
  -2   1   2      578.57      532.37      9.77 o 
   0   1   2        9.27       11.52      2.00 o 
   1   1   2     1523.60     1608.46     20.16 o 
   2   1   2     8924.17     9233.70     90.96 o 
   3   1   2      711.18      584.33     16.96 o 
   4   1   2      756.71      731.40     13.81 o 
   5   1   2       55.66       70.56      6.35 o 
   6   1   2     1504.90     1452.57     21.97 o 
   7   1   2      599.65      560.16     13.80 o 
   8   1   2      561.08      607.10     33.61 o 
   9   1   2       26.29       20.97      8.34 o 
  10   1   2      426.78      425.21     23.76 o 
  11   1   2        2.01        0.93     17.92 o 
  12   1   2       73.88       57.48     21.82 o 
  13   1   2      589.35      528.55     36.61 o 
  14   1   2       59.93       46.66     25.25 o 
  15   1   2       59.81       67.26     27.03 o 
  16   1   2       50.40       64.51     44.70 o 
 -16   2   2        4.78       40.36     25.12 o 
 -15   2   2       11.72       51.78     25.46 o 
 -14   2   2       67.81       73.45     24.75 o 
 -13   2   2      131.30      144.38     27.47 o 
 -12   2   2     1475.27     1475.23     39.14 o 
 -11   2   2      131.82      119.71     17.97 o 
 -10   2   2      426.14      452.31     17.94 o 
  -9   2   2        9.13       11.57      7.95 o 
  -8   2   2      371.22      353.47     12.60 o 
  -7   2   2       14.61       20.47      5.64 o 
  -6   2   2       22.44       24.89      5.23 o 
  -5   2   2      915.87     1036.06     16.35 o 
  -4   2   2      930.25      844.42     20.92 o 
  -3   2   2      431.51      406.86     11.19 o 
  -2   2   2     1530.38     1385.51     61.67 o 
  -1   2   2    14567.99    14332.44    279.03 o 
   0   2   2      585.96      525.38     12.39 o 
   1   2   2     1848.07     1816.24     32.16 o 
   2   2   2     3583.84     3283.69     36.82 o 
   3   2   2      217.04      199.91      8.43 o 
   4   2   2     1143.21     1165.86     19.68 o 
   5   2   2       36.58       33.26      6.36 o 
   6   2   2      387.87      422.16     14.32 o 
   7   2   2       21.69       16.55      6.72 o 
   8   2   2       79.42       61.85     11.90 o 
   9   2   2       77.96       79.70     10.53 o 
  10   2   2      285.73      286.99     17.68 o 
  11   2   2     1045.70      936.46     36.82 o 
  12   2   2       62.13       38.55     15.76 o 
  13   2   2       17.49       36.81     23.31 o 
  14   2   2      120.19       86.31     26.56 o 
  15   2   2       11.21      -20.15     23.80 o 
  16   2   2        1.42      -14.79     23.18 o 
 -16   3   2        7.40       15.29     25.91 o 
 -15   3   2        0.68        4.73     30.14 o 
 -14   3   2       59.26      107.48     25.47 o 
 -13   3   2        0.34       65.70     33.94 o 
 -12   3   2      369.91      375.43     27.98 o 
 -11   3   2      803.50      777.54     26.80 o 
 -10   3   2      969.09      881.93     26.83 o 
  -9   3   2      486.10      482.20     17.67 o 
  -8   3   2       90.26      101.52     10.39 o 
  -7   3   2       22.70       25.17      6.91 o 
  -6   3   2      198.21      184.50      8.12 o 
  -5   3   2      822.89      841.15     21.98 o 
  -4   3   2      579.75      686.73     15.99 o 
  -3   3   2       86.71      139.56      9.91 o 
  -2   3   2     4177.05     3924.55     62.91 o 
  -1   3   2       56.51       78.10      6.89 o 
   0   3   2     6677.18     6510.19    105.36 o 
   1   3   2     7419.73     7509.60     97.34 o 
   2   3   2      918.10      859.18     16.59 o 
   3   3   2     2378.89     2336.77     33.29 o 
   4   3   2     2390.18     2281.45     82.23 o 
   5   3   2       88.56       93.01      8.13 o 
   6   3   2      929.37      902.30     18.18 o 
   7   3   2      221.70      210.41     12.92 o 
   8   3   2      488.65      436.72     17.82 o 
   9   3   2      292.08      338.04     20.38 o 
  10   3   2       94.85       82.33     16.37 o 
  11   3   2      298.58      355.79     26.59 o 
  12   3   2       70.81       48.53     20.96 o 
  13   3   2      202.46      202.75     27.90 o 
  14   3   2        2.49       16.83     18.71 o 
  15   3   2      127.28       87.91     22.03 o 
  16   3   2       10.09        7.51     24.30 o 
 -16   4   2       18.61       40.36     27.14 o 
 -15   4   2        0.23       35.73     30.06 o 
 -14   4   2      455.56      593.86     41.77 o 
 -13   4   2       10.32       22.87     19.69 o 
 -12   4   2      187.47      183.29     24.03 o 
 -11   4   2       36.96       68.83     16.86 o 
 -10   4   2      109.96      128.55     16.33 o 
  -9   4   2        0.55        4.50      7.66 o 
  -8   4   2      306.82      352.45     29.79 o 
  -7   4   2       22.11       12.71     12.55 o 
  -6   4   2       18.98       25.83      6.66 o 
  -5   4   2      876.76      901.88     19.43 o 
  -4   4   2      136.33      138.82     10.20 o 
  -2   4   2      761.08      794.30     20.79 o 
  -1   4   2      838.02      846.77     21.76 o 
   0   4   2     3598.46     3863.71     70.13 o 
   1   4   2     1789.20     1862.34     59.02 o 
   2   4   2     1506.53     1637.30     33.25 o 
   3   4   2      903.67      940.30     22.26 o 
   4   4   2      194.03      199.70     10.95 o 
   5   4   2      720.97      711.52     19.37 o 
   6   4   2      357.23      364.84     14.00 o 
   7   4   2      190.81      215.07     13.71 o 
   8   4   2      510.34      497.84     19.07 o 
   9   4   2      177.80      176.98     17.33 o 
  10   4   2       63.89       41.64     16.79 o 
  11   4   2      196.89      229.22     21.91 o 
  12   4   2      824.10      761.62     32.55 o 
  13   4   2       29.32       12.69     25.05 o 
  14   4   2       33.59       52.71     34.87 o 
  15   4   2       40.15       64.00     25.14 o 
 -16   5   2       36.40      131.39     45.16 o 
 -15   5   2        0.00       46.17     29.51 o 
 -14   5   2       21.31       12.75     30.16 o 
 -13   5   2       66.06       57.68     19.15 o 
 -12   5   2       20.37       29.11     14.57 o 
 -11   5   2      146.88      104.23     20.23 o 
 -10   5   2       46.41       36.61     16.80 o 
  -9   5   2      236.43      202.55     18.35 o 
  -8   5   2      170.77      175.40     16.91 o 
  -7   5   2      375.33      410.69     37.44 o 
  -6   5   2        6.80       15.94     13.05 o 
  -5   5   2      481.21      527.15     21.19 o 
  -4   5   2      651.82      751.99     23.80 o 
  -3   5   2       15.21       12.69      8.37 o 
  -2   5   2      444.47      402.02     17.69 o 
  -1   5   2       22.13       59.62      8.93 o 
   0   5   2      704.17      731.32     21.96 o 
   1   5   2     5440.99     5731.70     81.13 o 
   2   5   2     2005.10     1974.76     49.39 o 
   3   5   2     1729.13     1644.45     35.31 o 
   4   5   2        3.34        8.96      7.04 o 
   5   5   2       57.44       67.98     10.59 o 
   6   5   2       29.20       20.49     14.83 o 
   7   5   2      569.04      571.73     27.05 o 
   8   5   2      140.41      135.78     16.33 o 
   9   5   2       28.29       12.92     13.96 o 
  10   5   2        9.45        3.08     17.14 o 
  11   5   2      157.75      170.51     22.97 o 
  12   5   2        6.64      -14.54     15.90 o 
  13   5   2       11.43       30.26     42.18 o 
  14   5   2        2.92      -19.13     19.13 o 
  15   5   2      116.63       78.91     34.53 o 
 -15   6   2        7.47       56.59     23.90 o 
 -14   6   2        4.02       78.24     28.71 o 
 -13   6   2        5.38       33.27     28.55 o 
 -12   6   2       58.07       86.20     23.53 o 
 -11   6   2       98.13       78.61     21.30 o 
 -10   6   2      387.84      398.34     30.25 o 
  -9   6   2      448.80      456.62     51.68 o 
  -8   6   2       22.25       37.43     21.58 o 
  -7   6   2     1392.39     1360.30     51.98 o 
  -6   6   2       45.09       46.66     17.23 o 
  -5   6   2      406.44      401.82     28.96 o 
  -4   6   2       53.04       49.80     11.37 o 
  -3   6   2      523.34      471.44     23.58 o 
  -2   6   2      320.59      334.72     18.61 o 
  -1   6   2       21.56       35.04      9.44 o 
   0   6   2      766.43      791.29     30.84 o 
   1   6   2      583.57      551.22     19.63 o 
   2   6   2     1815.54     1883.85     37.27 o 
   3   6   2        3.83        3.12      7.05 o 
   4   6   2      192.76      196.71     14.30 o 
   5   6   2        9.29       11.64     16.66 o 
   6   6   2      149.43      149.98     24.69 o 
   7   6   2      719.94      739.49     36.94 o 
   8   6   2      636.47      678.37     33.96 o 
   9   6   2      395.35      347.91     24.52 o 
  10   6   2       45.30       29.11     17.18 o 
  11   6   2       11.71        4.01     17.08 o 
  12   6   2       76.59      130.10     22.80 o 
  13   6   2      241.00      341.91     33.04 o 
  14   6   2       47.94       87.85     34.88 o 
  15   6   2        2.95       78.52     27.74 o 
 -14   7   2       88.56      127.51     32.26 o 
 -13   7   2        2.30       34.74     28.96 o 
 -11   7   2      113.99       84.86     25.36 o 
 -10   7   2       10.30       62.82     29.20 o 
  -9   7   2      791.92      721.04     78.37 o 
  -8   7   2        4.57       -5.46     41.18 o 
  -7   7   2      363.77      462.09     67.54 o 
  -6   7   2     1499.40     1528.93     54.22 o 
  -5   7   2        1.61       19.96     27.20 o 
  -4   7   2     1019.04     1186.26    140.68 o 
  -3   7   2       26.36       17.99     12.19 o 
  -2   7   2       99.86      126.47     13.82 o 
  -1   7   2        1.00        1.02     10.40 o 
   0   7   2       63.00       67.49     18.22 o 
   1   7   2       15.67       22.35     10.64 o 
   2   7   2        0.15       -6.97      6.97 o 
   3   7   2      857.65      796.62     25.97 o 
   4   7   2       85.00       98.03     17.70 o 
   5   7   2       11.40       -9.79     17.44 o 
   6   7   2      196.18      190.80     48.12 o 
   7   7   2      132.34      156.61     27.31 o 
   8   7   2      161.73      197.68     22.67 o 
   9   7   2      197.20      198.46     24.49 o 
  10   7   2       73.29       88.41     22.59 o 
  11   7   2      376.41      327.83     42.50 o 
  12   7   2        1.23      112.50     46.29 o 
  13   7   2        2.69       36.61     19.26 o 
  14   7   2        0.01       61.49     18.82 o 
 -14   8   2       13.44      105.35     49.49 o 
 -13   8   2       71.12       69.30     52.71 o 
 -12   8   2       61.91      122.23     27.12 o 
 -11   8   2        0.00      -11.79     19.50 o 
 -10   8   2       38.75      -11.34     43.37 o 
  -9   8   2       59.85       31.06     44.34 o 
  -8   8   2      324.81      347.98     62.63 o 
  -7   8   2       14.13        3.69     39.20 o 
  -6   8   2       73.07       43.83     39.76 o 
  -5   8   2      292.92      291.13     56.49 o 
  -4   8   2      220.92      248.49     22.13 o 
  -3   8   2      261.20      298.25     25.53 o 
  -2   8   2      354.54      338.91     22.13 o 
  -1   8   2      105.59      132.32     16.81 o 
   0   8   2       42.40       16.29     16.84 o 
   1   8   2      146.35      127.01     14.63 o 
   2   8   2        5.46        4.99     15.27 o 
   3   8   2       32.23       57.34     16.86 o 
   4   8   2       21.70       17.24     18.94 o 
   5   8   2      977.91     1055.50    173.75 o 
   6   8   2       47.30        9.66     45.60 o 
   7   8   2      510.92      592.38     43.31 o 
   8   8   2        1.47       -3.55     22.54 o 
   9   8   2        0.03       10.83     20.49 o 
  10   8   2       61.16       72.89     28.22 o 
  11   8   2        0.45       41.21     33.25 o 
  12   8   2        0.07       13.23     30.57 o 
  13   8   2       18.90       26.91     27.30 o 
 -13   9   2       13.61       51.43     52.34 o 
 -12   9   2        1.79       75.97     24.11 o 
 -11   9   2       38.69       88.20     38.37 o 
 -10   9   2       53.82       30.24     47.62 o 
  -9   9   2       11.98      -15.80     39.12 o 
  -8   9   2       83.89       92.94     51.79 o 
  -7   9   2        4.61       48.63     43.83 o 
  -6   9   2      459.69       70.84     19.08 o 
  -5   9   2       91.59       -4.83     46.07 o 
  -4   9   2       66.34      103.54     48.02 o 
  -3   9   2      623.26      596.78     59.68 o 
  -2   9   2       31.17       27.74     17.46 o 
  -1   9   2        0.57       29.33     18.53 o 
   0   9   2       44.34       68.90     20.11 o 
   1   9   2       89.31      600.18     44.44 o 
   2   9   2       50.66       51.87     17.90 o 
   3   9   2      217.12      418.82     43.53 o 
   4   9   2     1417.43     1488.95     60.64 o 
   5   9   2        0.88       14.86     18.88 o 
   6   9   2       62.91       60.73     25.15 o 
   7   9   2      246.39      246.00     33.77 o 
   8   9   2       25.76        7.26     39.53 o 
   9   9   2      362.39      331.29     38.30 o 
  10   9   2      276.09      282.16     48.32 o 
  11   9   2        0.49      -17.67     31.45 o 
  12   9   2        0.10       53.53     55.35 o 
 -12  10   2       97.79      104.29     50.08 o 
 -11  10   2       27.55       42.72     47.93 o 
 -10  10   2       51.35       83.60     51.11 o 
  -9  10   2        0.36       30.09     43.08 o 
  -8  10   2       63.03      102.77     46.91 o 
  -7  10   2       24.73       52.38     43.27 o 
  -6  10   2        5.97       10.93     42.73 o 
  -5  10   2       44.74       78.13     46.39 o 
  -4  10   2       10.92       -0.73     44.25 o 
  -3  10   2       11.96      -13.11     39.96 o 
  -2  10   2      131.48      115.62     31.08 o 
  -1  10   2      315.89      325.91     30.34 o 
   0  10   2       41.11       42.85     20.81 o 
   1  10   2       69.78       86.99     21.20 o 
   2  10   2        4.49       21.35     18.31 o 
   3  10   2      427.87      477.08     43.53 o 
   4  10   2      134.12       95.63     27.70 o 
   5  10   2      141.22      102.41     49.12 o 
   6  10   2      153.27       96.52     35.29 o 
   7  10   2      127.93      208.93     56.17 o 
   8  10   2       41.67      127.90     47.67 o 
   9  10   2        0.70       78.19     54.24 o 
  10  10   2       49.79       88.31     28.20 o 
  11  10   2      126.71      159.00     35.42 o 
 -10  11   2       57.44       72.56     37.02 o 
  -9  11   2      153.78      131.95     39.57 o 
  -8  11   2        0.14      -37.54     37.54 o 
  -7  11   2       96.24       97.27     50.74 o 
  -6  11   2       94.07      197.87     60.55 o 
  -5  11   2       85.70      119.29     54.30 o 
  -4  11   2       36.41       84.98     46.71 o 
  -3  11   2       12.64      -17.21     40.32 o 
  -2  11   2        1.40       26.15     29.01 o 
  -1  11   2        2.60        6.72     25.19 o 
   0  11   2       95.04       70.33     23.79 o 
   1  11   2        2.29        6.76     20.60 o 
   2  11   2        0.66      -20.17     26.70 o 
   3  11   2        4.95       42.68     41.22 o 
   4  11   2       12.55       47.38     43.12 o 
   5  11   2      179.91      200.24     58.14 o 
   6  11   2        4.77       24.19     44.81 o 
   7  11   2       17.82       -5.36     42.15 o 
   8  11   2       55.20       91.65     45.06 o 
   9  11   2       46.43      104.01     39.82 o 
  10  11   2        0.18       43.39     35.93 o 
  -8  12   2       44.14       41.27     17.60 o 
  -7  12   2       10.55       26.59     38.83 o 
  -6  12   2       69.43       58.87     48.54 o 
  -5  12   2       59.69       44.14     46.24 o 
  -4  12   2        2.99        3.05     41.68 o 
  -3  12   2       14.11       43.81     43.19 o 
  -2  12   2       81.07      125.32     49.70 o 
  -1  12   2        2.98      107.72     66.51 o 
   0  12   2        0.82        0.13     36.24 o 
   1  12   2        4.14        3.63     43.02 o 
   2  12   2       44.37       40.41     47.69 o 
   3  12   2      152.19      217.81     63.18 o 
   4  12   2        4.33       18.76     44.49 o 
   5  12   2      102.86       61.21     49.31 o 
   6  12   2       58.14       90.78     46.49 o 
   7  12   2       62.24       48.50     24.59 o 
   8  12   2        7.28       41.06     42.03 o 
  -6  13   2        0.11       46.53     46.34 o 
  -5  13   2      420.32      452.31     77.23 o 
  -4  13   2       17.55       12.55     43.22 o 
  -3  13   2        3.10       22.41     45.80 o 
  -2  13   2      196.78      180.25     55.19 o 
  -1  13   2        1.93      -27.39     39.60 o 
   0  13   2        6.67      -16.84     48.62 o 
   1  13   2       14.77       65.23     50.19 o 
   2  13   2      129.13      171.26     58.23 o 
   3  13   2       36.55       47.62     49.77 o 
   4  13   2       44.63       65.35     51.78 o 
   5  13   2        1.67       49.05     46.73 o 
 -17   1   3        0.01       16.62     25.12 o 
 -16   1   3        0.16       32.79     32.30 o 
 -15   1   3       34.20       35.92     26.68 o 
 -14   1   3       10.25       35.13     23.94 o 
 -13   1   3      351.88      380.14     30.16 o 
 -12   1   3      539.02      563.59     31.86 o 
 -11   1   3      564.52      555.30     21.94 o 
 -10   1   3      745.67      702.42     21.07 o 
  -9   1   3     1319.39     1299.98     21.88 o 
  -8   1   3      183.89      185.85      8.73 o 
  -7   1   3      177.93      194.41      7.89 o 
  -6   1   3      304.59      326.29      9.50 o 
  -5   1   3      241.37      276.02     11.34 o 
  -4   1   3      873.24      820.90     13.69 o 
  -3   1   3       15.18       19.45      5.43 o 
  -2   1   3      387.75      360.06      7.55 o 
  -1   1   3     1356.09      513.03     27.22 o 
   0   1   3     1679.07     1465.36     18.40 o 
   1   1   3    13306.89    13646.19    128.22 o 
   2   1   3     6892.72     6423.84     60.69 o 
   3   1   3      701.62      800.79     15.45 o 
   4   1   3      330.88      323.76     11.09 o 
   5   1   3      443.15      431.82     74.32 o 
   6   1   3       29.33       45.73      6.61 o 
   7   1   3        9.51        9.29      4.21 o 
   8   1   3       11.94       17.93      7.76 o 
   9   1   3      677.00      639.54     25.74 o 
  10   1   3       23.51       13.78      9.11 o 
  11   1   3       83.28       80.54     16.54 o 
  12   1   3      198.14      211.12     26.61 o 
  13   1   3       79.28       75.72     25.08 o 
  14   1   3      192.19      230.05     31.51 o 
  15   1   3        8.70      -23.64     23.98 o 
  16   1   3       32.61        3.49     25.76 o 
 -17   2   3        7.89       27.84     34.80 o 
 -16   2   3      123.69      152.17     44.00 o 
 -15   2   3       13.25       39.47     25.18 o 
 -14   2   3       29.03       62.03     23.66 o 
 -13   2   3       40.48       27.16     22.49 o 
 -12   2   3     1162.47     1256.55     40.12 o 
 -11   2   3       26.82       57.41     13.07 o 
 -10   2   3      243.59      271.88     15.00 o 
  -9   2   3      200.11      196.69     12.60 o 
  -8   2   3        0.95        4.63      4.85 o 
  -7   2   3      107.85      150.28      7.82 o 
  -6   2   3      692.27      698.22     15.54 o 
  -5   2   3     9515.54    10319.25    104.45 o 
  -4   2   3     3226.52     2980.68     34.46 o 
  -3   2   3      854.70      828.35     14.46 o 
  -2   2   3     1619.62     1614.60     33.42 o 
  -1   2   3      229.10      184.84     45.15 o 
   0   2   3     1393.46     1278.92     20.75 o 
   1   2   3    24764.54    24741.60    275.42 o 
   2   2   3      517.95      476.82     11.05 o 
   3   2   3        3.40       -0.58      4.52 o 
   4   2   3      369.85      368.18     12.59 o 
   5   2   3       21.94       21.94      6.58 o 
   6   2   3        0.28        8.79      5.78 o 
   7   2   3     1179.29     1178.46     20.95 o 
   8   2   3        6.91        5.67      7.85 o 
   9   2   3       82.99       64.51     10.22 o 
  10   2   3      278.17      304.96     23.73 o 
  11   2   3     1403.52     1400.48     38.39 o 
  12   2   3      173.51      152.04     24.40 o 
  13   2   3      338.98      346.01     39.37 o 
  14   2   3       48.41       16.31     16.83 o 
  15   2   3        3.67       -0.71     24.93 o 
  16   2   3       24.80       32.72     25.07 o 
 -16   3   3      142.11      199.62     35.67 o 
 -15   3   3        0.09       11.25     34.45 o 
 -14   3   3        5.15        3.90     22.57 o 
 -13   3   3        3.30      -43.07     43.41 o 
 -12   3   3      140.02      171.86     22.64 o 
 -11   3   3      282.71      319.17     19.13 o 
 -10   3   3      171.80      218.90     15.95 o 
  -9   3   3       41.57       53.57     11.26 o 
  -8   3   3       40.67       37.42     10.60 o 
  -7   3   3      965.96      983.65     21.75 o 
  -6   3   3       22.50       22.03      5.85 o 
  -5   3   3      160.91      150.74      7.38 o 
  -4   3   3       77.42       78.93      6.66 o 
  -3   3   3      268.56      290.43     12.27 o 
  -2   3   3     1092.12     1109.61     54.32 o 
  -1   3   3     1606.13     1496.56     33.99 o 
   0   3   3     1164.53     1266.32     23.24 o 
   1   3   3     3502.30     3168.97     51.26 o 
   2   3   3     1722.49     1870.97     27.49 o 
   3   3   3      937.59     1053.79     32.05 o 
   4   3   3     1159.01     1189.57     20.89 o 
   5   3   3       16.14       24.20      6.60 o 
   6   3   3      180.86      213.47     11.69 o 
   7   3   3        2.46        1.55      8.36 o 
   8   3   3        0.00       -1.41      9.15 o 
   9   3   3      439.91      451.53     20.95 o 
  10   3   3      209.83      157.55     19.04 o 
  11   3   3       55.75       57.67     16.56 o 
  12   3   3       10.37       65.13     21.27 o 
  13   3   3        5.80        9.68     19.67 o 
  14   3   3      115.84       68.19     26.07 o 
  15   3   3      184.99      218.70     32.16 o 
  16   3   3       37.04        7.45     17.98 o 
 -16   4   3        0.36       85.58     35.16 o 
 -15   4   3      101.84      230.22     47.88 o 
 -14   4   3       74.11       35.66     31.49 o 
 -13   4   3       44.28       46.58     21.82 o 
 -12   4   3       16.83        5.26     18.11 o 
 -11   4   3      205.10      243.87     23.74 o 
 -10   4   3       79.27       89.69     13.16 o 
  -9   4   3      130.54      148.93     15.60 o 
  -8   4   3      789.68      758.69     24.89 o 
  -7   4   3       59.93       60.47     18.23 o 
  -6   4   3     1067.11     1061.43     23.12 o 
  -5   4   3     1322.79     1470.84     25.79 o 
  -4   4   3      494.07      556.85     19.39 o 
  -2   4   3      282.65      293.88     14.46 o 
  -1   4   3      373.36      426.48     17.06 o 
   0   4   3      152.46      235.43     13.42 o 
   1   4   3       18.44       29.35      6.58 o 
   2   4   3       91.12      128.73     10.63 o 
   3   4   3      787.44      770.52     17.83 o 
   4   4   3      405.83      355.44     14.11 o 
   5   4   3       10.70       21.59      6.61 o 
   6   4   3      194.90      176.53     11.64 o 
   7   4   3      686.18      670.18     22.65 o 
   8   4   3      411.72      386.53     19.51 o 
   9   4   3        0.04       -2.11     12.99 o 
  10   4   3       93.73       60.17     16.33 o 
  11   4   3      259.96      243.92     22.60 o 
  12   4   3      117.85      142.11     21.65 o 
  13   4   3       48.90       25.11     19.61 o 
  14   4   3        0.12       21.81     26.73 o 
  15   4   3      194.32      224.87     55.84 o 
 -16   5   3       96.89      121.54     34.20 o 
 -15   5   3      257.56      306.51     69.56 o 
 -14   5   3       38.28       83.91     29.21 o 
 -13   5   3       29.84       70.12     24.20 o 
 -12   5   3        2.90       19.92     21.06 o 
 -11   5   3        9.26       38.56     13.83 o 
 -10   5   3       95.77      105.90     29.48 o 
  -9   5   3       77.20       75.94     13.88 o 
  -8   5   3      552.03      582.02     39.24 o 
  -7   5   3      558.43      486.02     20.80 o 
  -6   5   3      172.41      174.96     11.62 o 
  -5   5   3        0.92       18.50      7.07 o 
  -4   5   3      489.69      486.67     40.30 o 
  -3   5   3        7.62       11.09      7.68 o 
  -2   5   3     1189.51     1216.21     39.59 o 
  -1   5   3     1402.11     1476.96     31.20 o 
   0   5   3      368.09      444.01     24.60 o 
   1   5   3     3095.06     3285.46     52.00 o 
   2   5   3      973.33     1015.65     24.57 o 
   3   5   3        3.08       15.40      7.18 o 
   4   5   3      502.23      496.55     18.57 o 
   5   5   3       17.02       41.46      9.64 o 
   6   5   3      176.83      216.86     14.97 o 
   7   5   3       46.66       54.62     11.14 o 
   8   5   3       20.79       -1.43     18.45 o 
   9   5   3        8.84       -2.53     15.29 o 
  10   5   3       10.69        3.97     15.73 o 
  11   5   3      164.41      207.47     26.81 o 
  12   5   3        1.66        1.07     17.10 o 
  13   5   3        0.08       -8.33     23.49 o 
  14   5   3       13.14       20.06     20.68 o 
  15   5   3       53.80       14.65     26.69 o 
 -15   6   3       82.40       59.66     39.52 o 
 -14   6   3       52.19       80.82     19.85 o 
 -13   6   3      169.48      232.86     65.12 o 
 -12   6   3       10.94      -16.40     22.03 o 
 -11   6   3       12.05        5.74     19.16 o 
 -10   6   3      243.82      233.01     39.44 o 
  -9   6   3      184.01      151.59     30.16 o 
  -8   6   3      249.44      199.64     29.98 o 
  -7   6   3     1694.62     1717.49     42.21 o 
  -6   6   3      763.26      817.66     47.96 o 
  -5   6   3      668.61      692.95     33.49 o 
  -4   6   3      212.08      191.16     26.29 o 
  -3   6   3      372.70      374.85     19.22 o 
  -2   6   3      824.62      737.34     23.96 o 
  -1   6   3      845.37      810.36     24.94 o 
   0   6   3      599.82      663.96     29.18 o 
   1   6   3       91.09      105.38     10.76 o 
   2   6   3      630.47      633.37     21.57 o 
   3   6   3      736.29      735.56     25.16 o 
   4   6   3      205.44      267.33     15.72 o 
   5   6   3        0.35       -5.59     16.45 o 
   6   6   3       56.32       49.02     22.82 o 
   7   6   3      373.27      376.14     23.54 o 
   8   6   3      160.60      127.82     18.76 o 
   9   6   3        2.63       -4.91     15.20 o 
  10   6   3       59.08       61.00     24.30 o 
  11   6   3      106.21       93.83     21.20 o 
  12   6   3      260.98      240.24     26.97 o 
  13   6   3        0.12       -3.11     22.01 o 
  14   6   3       48.78       71.14     23.38 o 
 -14   7   3       14.50       27.41     28.27 o 
 -13   7   3       84.86      125.90     34.15 o 
 -12   7   3       12.65       30.15     25.52 o 
 -11   7   3        0.01       10.24     21.13 o 
 -10   7   3      118.36       75.51     46.88 o 
  -9   7   3      204.00      207.63     56.51 o 
  -8   7   3      266.01      314.03     58.96 o 
  -7   7   3     1393.46     1255.33     89.74 o 
  -6   7   3      267.81      297.36     53.74 o 
  -5   7   3        7.91      -10.74     10.74 o 
  -4   7   3        8.43       23.42     16.05 o 
  -3   7   3      144.74      185.15     17.39 o 
  -2   7   3      348.10      391.06     22.67 o 
  -1   7   3        0.04       19.92     15.23 o 
   0   7   3      162.20      136.68     13.19 o 
   1   7   3      233.46      297.08     16.60 o 
   2   7   3       53.09       38.50      9.99 o 
   3   7   3      788.86      842.05     37.80 o 
   4   7   3      977.09      886.99    149.70 o 
   5   7   3      204.74      198.04     26.21 o 
   6   7   3      367.58      372.43     34.39 o 
   7   7   3       59.84       42.15     25.73 o 
   8   7   3       48.73       26.37     17.17 o 
   9   7   3        0.95       18.48     18.14 o 
  10   7   3        0.92      -14.32     19.50 o 
  11   7   3      222.19      231.93     31.49 o 
  12   7   3        0.04       43.57     25.59 o 
  13   7   3      125.01      218.32     27.38 o 
  14   7   3      110.82      126.57     84.68 o 
 -14   8   3       25.57      121.67     48.57 o 
 -13   8   3       29.71       63.19     23.50 o 
 -12   8   3      182.75      296.22     33.42 o 
 -11   8   3       43.77      214.74     64.37 o 
 -10   8   3        1.54      -16.57     40.71 o 
  -9   8   3       41.76       75.74     50.29 o 
  -8   8   3       84.95       73.49     41.06 o 
  -7   8   3      216.26      199.78     53.66 o 
  -6   8   3      105.91      122.00     46.67 o 
  -5   8   3       61.15       51.28     40.54 o 
  -4   8   3       37.66       41.85     37.47 o 
  -3   8   3      574.73      566.80     31.09 o 
  -2   8   3       16.77       -2.62     13.32 o 
  -1   8   3     1900.08     1908.12     55.09 o 
   0   8   3        2.91       27.59      8.48 o 
   1   8   3      155.04      143.81     14.48 o 
   2   8   3     1284.19     1230.57     36.30 o 
   3   8   3      360.08      375.13     28.44 o 
   4   8   3       19.98       22.83     20.51 o 
   5   8   3     1528.80     1487.31     61.12 o 
   6   8   3       20.52       30.62     22.10 o 
   7   8   3       90.89      120.07     27.82 o 
   8   8   3      112.81      120.90     22.81 o 
   9   8   3       86.51       38.87     20.44 o 
  10   8   3        0.19      -25.58     25.58 o 
  11   8   3      184.07      223.65     83.84 o 
  12   8   3       12.27       19.10     27.65 o 
  13   8   3       69.64      118.18     26.42 o 
 -13   9   3       20.45      100.52     65.84 o 
 -12   9   3       45.31      163.05     42.18 o 
 -11   9   3       18.81       42.47     50.38 o 
 -10   9   3      111.92       27.26     50.45 o 
  -9   9   3       15.58       56.65     45.33 o 
  -8   9   3        2.69      108.33     43.78 o 
  -7   9   3       10.62      -21.99     39.64 o 
  -6   9   3       91.09       32.51     31.51 o 
  -5   9   3       93.65       55.46     51.44 o 
  -4   9   3      257.08      302.46     60.41 o 
  -3   9   3       32.63       16.68     24.81 o 
  -2   9   3       69.62       50.91     20.55 o 
  -1   9   3        1.30      -14.89     17.48 o 
   0   9   3        0.13      -29.11     29.11 o 
   1   9   3       43.77       44.42     18.76 o 
   2   9   3       11.73       15.41     16.84 o 
   3   9   3      107.06      103.74     25.45 o 
   4   9   3        0.26        4.48     21.84 o 
   5   9   3      284.11      293.18     42.83 o 
   6   9   3      629.71      626.07     46.97 o 
   7   9   3       50.05       57.88     25.79 o 
   8   9   3       83.91       79.87     20.51 o 
   9   9   3      101.32       85.12     30.10 o 
  10   9   3       20.19       62.86     27.78 o 
  11   9   3        1.60       12.17     38.50 o 
  12   9   3        0.08       42.23     31.06 o 
 -12  10   3      166.57      253.72     71.96 o 
 -11  10   3      108.72       91.34     52.92 o 
 -10  10   3      178.48      125.60     50.07 o 
  -9  10   3        0.84       31.44     40.34 o 
  -8  10   3       74.20       78.28     51.96 o 
  -7  10   3       76.60       15.59     28.48 o 
  -6  10   3      165.25      131.81     54.93 o 
  -5  10   3      606.17      835.09     86.12 o 
  -4  10   3        6.72       -0.40     44.40 o 
  -3  10   3      342.41      387.21     43.10 o 
  -2  10   3      443.62      455.39     46.19 o 
  -1  10   3        1.17        0.20     19.78 o 
   0  10   3       68.35       77.63     21.90 o 
   1  10   3       10.47       12.10     19.41 o 
   2  10   3       44.49       45.32     24.85 o 
   3  10   3      346.17      326.42     36.87 o 
   4  10   3        9.57      -17.16     23.14 o 
   5  10   3       86.03       60.18     27.84 o 
   6  10   3        2.93       45.82     42.22 o 
   7  10   3       79.36       97.63     42.00 o 
   8  10   3       68.89       75.13     42.27 o 
   9  10   3      146.78      189.24     33.36 o 
  10  10   3        3.37       67.24     27.41 o 
  11  10   3        0.98       46.32     37.07 o 
 -10  11   3        1.83       26.63     29.22 o 
  -9  11   3      138.38      158.38     49.99 o 
  -8  11   3       51.62        0.81     43.92 o 
  -7  11   3        3.87       46.82     48.99 o 
  -6  11   3       95.66      167.60     59.27 o 
  -5  11   3      223.23      223.60     60.93 o 
  -4  11   3       70.49       82.37     47.50 o 
  -3  11   3       51.90       23.36     43.08 o 
  -2  11   3       14.94       22.95     29.80 o 
  -1  11   3      275.68      232.13     30.88 o 
   0  11   3      137.56      157.71     26.65 o 
   1  11   3      104.47      109.56     24.76 o 
   2  11   3      107.02       98.90     30.01 o 
   3  11   3       24.11       70.33     29.12 o 
   4  11   3      109.34      139.05     54.30 o 
   5  11   3        1.79       12.86     45.45 o 
   6  11   3        6.22       40.11     43.18 o 
   7  11   3       38.55       43.23     48.74 o 
   8  11   3      137.69      104.89     49.35 o 
   9  11   3       14.07       45.13     25.98 o 
  -8  12   3       37.66       50.24     23.15 o 
  -7  12   3       49.89       78.24     47.32 o 
  -6  12   3        2.22        5.40     39.33 o 
  -5  12   3       49.39       73.05     49.97 o 
  -4  12   3       73.33       89.21     50.29 o 
  -3  12   3       89.98      136.04     54.58 o 
  -2  12   3        0.41       26.74     41.32 o 
  -1  12   3       18.04       12.29     46.56 o 
   0  12   3        9.03       14.65     24.29 o 
   1  12   3      237.70      369.75     45.17 o 
   2  12   3      114.56      112.94     54.20 o 
   3  12   3       21.99       51.12     48.58 o 
   4  12   3        0.53      -14.74     43.80 o 
   5  12   3      283.72      241.85     65.96 o 
   6  12   3       58.11      128.09     50.40 o 
   7  12   3       80.45       56.14     18.24 o 
   8  12   3        0.00       64.34     39.82 o 
  -6  13   3       52.21       94.10     47.23 o 
  -5  13   3       52.58      127.35     47.84 o 
  -4  13   3      459.67      381.14     70.53 o 
  -3  13   3        0.00      -11.98     39.20 o 
  -2  13   3        0.12       12.55     43.94 o 
  -1  13   3      257.28      239.47     59.39 o 
   0  13   3        1.27       13.19     51.24 o 
   1  13   3        0.45       27.51     51.16 o 
   2  13   3        1.14       49.83     52.93 o 
   3  13   3      117.76       76.80     52.45 o 
   4  13   3       25.96       30.17     50.46 o 
   5  13   3       12.64       61.54     46.98 o 
 -17   0   4        3.31       37.62     34.67 o 
 -16   0   4      128.35      236.96     62.27 o 
 -15   0   4      146.44      177.35     41.31 o 
 -14   0   4      108.68      133.93     36.18 o 
 -13   0   4        1.35       -6.07     27.28 o 
 -12   0   4      653.31      586.88     43.48 o 
 -11   0   4       21.90       21.66     13.45 o 
 -10   0   4     2612.42     2491.02    106.28 o 
  -9   0   4       16.93       25.21      8.78 o 
  -8   0   4        0.89        4.25      7.05 o 
  -7   0   4      407.03      420.45     15.36 o 
  -6   0   4     9542.14    10261.87    135.59 o 
  -5   0   4      442.96      327.60     15.61 o 
  -4   0   4      408.92      382.96     17.55 o 
  -3   0   4      672.24      719.51     21.91 o 
  -2   0   4     1519.48     1473.33     35.82 o 
  -1   0   4    11894.93    10956.75    198.87 o 
   0   0   4     1727.38     1773.63     30.91 o 
   1   0   4      794.27      641.40     22.25 o 
   2   0   4    84903.97    83609.72   2224.98 o 
   3   0   4      229.22      266.66     15.21 o 
   4   0   4     1400.47     1266.86     37.09 o 
   5   0   4     1047.20     1187.27     36.15 o 
   6   0   4      634.61      573.02     22.05 o 
   7   0   4      179.07      217.73     19.51 o 
   8   0   4     1104.24      981.10     52.94 o 
   9   0   4       81.40       83.84     19.49 o 
  10   0   4     3048.51     1287.21     68.87 o 
  11   0   4        3.04       -0.56     25.87 o 
  12   0   4      551.95      604.99     61.29 o 
  13   0   4      211.99      255.82     44.41 o 
  14   0   4       25.07       30.61     47.35 o 
  15   0   4      250.98      285.31     50.28 o 
  16   0   4       58.51       -7.75     33.27 o 
 -17   1   4        1.89       10.47     44.20 o 
 -16   1   4        2.22       14.17     23.74 o 
 -15   1   4       94.24      145.11     29.03 o 
 -14   1   4       26.78       55.59     23.14 o 
 -13   1   4      279.91      319.69     27.91 o 
 -12   1   4      653.10      655.49     32.11 o 
 -11   1   4     1489.98     1370.80     33.01 o 
 -10   1   4        2.07       31.54     20.53 o 
  -9   1   4       68.99       53.36      7.75 o 
  -8   1   4      215.87      221.08      8.94 o 
  -7   1   4      662.47      727.90     13.16 o 
  -6   1   4     1151.01     1130.06     17.43 o 
  -5   1   4       13.69       24.08      4.99 o 
  -4   1   4        4.45       -3.62      3.62 o 
  -3   1   4      379.45      386.20     10.87 o 
  -2   1   4       24.94       32.98      4.95 o 
  -1   1   4       20.95       39.63     15.53 o 
   0   1   4     8372.11     7330.30     79.23 o 
   1   1   4   102948.21   100955.06    963.68 o 
   2   1   4      350.27      296.40     13.03 o 
   3   1   4      243.95      264.34      9.64 o 
   4   1   4      767.40      759.67     16.85 o 
   5   1   4      905.30      916.61     21.56 o 
   6   1   4      196.87      208.60     10.61 o 
   7   1   4      158.01      171.05      9.92 o 
   8   1   4       13.48       14.88      7.29 o 
   9   1   4      499.27      498.62     19.55 o 
  10   1   4       36.54       52.19     15.93 o 
  11   1   4      422.91      434.77     29.51 o 
  12   1   4        0.20        2.30     15.43 o 
  13   1   4      288.16      289.32     38.18 o 
  14   1   4      275.73      306.22     35.46 o 
  15   1   4       10.26        9.40     27.21 o 
  16   1   4       11.32       18.79     23.63 o 
 -17   2   4       42.51       52.67     27.00 o 
 -16   2   4       19.44       63.77     28.22 o 
 -15   2   4       41.75       47.08     27.02 o 
 -14   2   4       17.09       42.72     22.36 o 
 -13   2   4      297.40      323.92     29.31 o 
 -12   2   4      252.91      266.91     25.04 o 
 -11   2   4       72.70       88.74     13.91 o 
 -10   2   4      353.80      367.46     21.80 o 
  -9   2   4       18.02       26.37      8.42 o 
  -8   2   4      250.47      288.22     11.52 o 
  -7   2   4       52.82       48.82      6.89 o 
  -6   2   4      577.84      635.22     14.87 o 
  -5   2   4     2501.59     2725.16     33.50 o 
  -4   2   4       22.76       28.79      4.57 o 
  -3   2   4     1021.15     1012.21     20.99 o 
  -1   2   4      699.54      712.53     26.35 o 
   0   2   4       36.90       41.50      4.76 o 
   1   2   4     8495.12     8542.13     96.90 o 
   2   2   4     1152.47     1135.24     18.09 o 
   3   2   4       11.37        2.74      4.21 o 
   4   2   4       25.98       13.70      5.64 o 
   5   2   4     2086.80     2005.08     27.96 o 
   6   2   4      776.59      788.16     16.75 o 
   7   2   4       70.36       58.79      9.24 o 
   8   2   4      166.73      176.38     12.65 o 
   9   2   4      132.50      144.58     15.24 o 
  10   2   4      540.71      592.72     27.93 o 
  11   2   4       12.21       31.00     11.32 o 
  12   2   4       53.72       57.03     22.75 o 
  13   2   4       11.86       34.47     22.72 o 
  14   2   4       70.93       56.77     26.62 o 
  15   2   4      209.59      222.80     41.08 o 
  16   2   4        8.67       -8.09     25.37 o 
 -16   3   4        0.41       19.96     32.48 o 
 -15   3   4       64.03       71.42     43.25 o 
 -14   3   4        1.16       31.64     23.91 o 
 -13   3   4       20.04      -23.95     25.48 o 
 -12   3   4        1.35      -17.09     17.09 o 
 -11   3   4      405.27      433.75     20.70 o 
 -10   3   4      419.39      405.93     19.56 o 
  -9   3   4      445.98      435.11     18.39 o 
  -8   3   4       92.18      100.48     10.16 o 
  -7   3   4       63.75       82.27      7.65 o 
  -6   3   4       21.28       12.91      5.28 o 
  -5   3   4        1.09        3.70      4.65 o 
  -4   3   4      980.53     1016.49     36.71 o 
  -3   3   4      224.97      195.11     18.04 o 
  -2   3   4     1636.97     1587.09     44.15 o 
  -1   3   4     1327.00     1299.76     29.21 o 
   0   3   4     1497.59     1426.90     31.37 o 
   1   3   4      121.18      181.44      8.55 o 
   2   3   4      944.49     1161.22     20.75 o 
   3   3   4      206.45      243.14     20.77 o 
   4   3   4      461.11      380.88     13.08 o 
   5   3   4      307.18      331.11     13.02 o 
   6   3   4     1983.40     2005.20     31.87 o 
   7   3   4        1.71       -0.91      8.92 o 
   8   3   4      783.43      777.38     21.63 o 
   9   3   4        5.51        8.15     12.22 o 
  10   3   4        6.79       23.04     15.32 o 
  11   3   4      207.31      206.55     21.47 o 
  12   3   4      129.63      111.83     24.27 o 
  13   3   4        0.12       -5.83     17.21 o 
  14   3   4       22.75       24.55     19.32 o 
  15   3   4       18.86        9.22     23.70 o 
 -16   4   4       43.68       56.98     39.14 o 
 -15   4   4        1.71       26.28     30.86 o 
 -14   4   4        0.24        8.38     38.60 o 
 -13   4   4       76.86       54.87     25.77 o 
 -12   4   4       10.94       21.18     19.99 o 
 -11   4   4       56.62       50.73     17.56 o 
 -10   4   4        7.16       32.28     17.29 o 
  -9   4   4       90.07      109.72     16.46 o 
  -8   4   4      523.67      497.62     23.65 o 
  -7   4   4      801.61      788.04     20.52 o 
  -6   4   4       40.55       58.05      7.70 o 
  -5   4   4       40.26       64.30      6.26 o 
  -4   4   4     1997.96     1975.60     48.09 o 
  -3   4   4       77.88      117.52     28.87 o 
  -2   4   4      254.99      230.53     25.84 o 
  -1   4   4        5.89       -1.21      4.94 o 
   0   4   4      897.17      922.44     25.25 o 
   1   4   4     1327.54     1259.34     26.19 o 
   2   4   4      826.34      837.47     20.13 o 
   3   4   4      138.13      225.55     14.35 o 
   4   4   4     2522.20     2422.29     33.81 o 
   5   4   4      791.85      650.27     17.35 o 
   6   4   4      345.89      345.36     14.58 o 
   7   4   4      365.64      385.00     19.32 o 
   8   4   4       25.31       15.89     14.33 o 
   9   4   4      260.50      292.45     21.79 o 
  10   4   4       35.20       36.59     15.53 o 
  11   4   4       35.60       51.51     17.27 o 
  12   4   4      146.01      147.78     21.65 o 
  13   4   4        7.34       -2.49     22.29 o 
  14   4   4       41.19       57.43     23.98 o 
  15   4   4       12.83       17.95     23.08 o 
 -16   5   4       15.31       83.47     30.78 o 
 -15   5   4        1.35       69.08     42.64 o 
 -14   5   4      355.28      272.86     38.99 o 
 -13   5   4       12.87       29.90     26.96 o 
 -12   5   4       18.20       35.93     20.94 o 
 -11   5   4        5.45       10.28     18.47 o 
 -10   5   4      216.81      240.18     33.94 o 
  -9   5   4      108.17       97.73     27.12 o 
  -8   5   4      379.34      433.19     29.32 o 
  -7   5   4      498.40      522.35     40.14 o 
  -6   5   4       88.20       89.21     10.73 o 
  -5   5   4      306.66      326.35     19.27 o 
  -4   5   4       17.37       18.35      8.57 o 
  -3   5   4      418.55      475.18     19.76 o 
  -2   5   4      358.89      346.49     23.14 o 
  -1   5   4      855.96     1088.68     70.70 o 
   0   5   4     1021.03     1045.30     24.46 o 
   1   5   4      488.07      552.32     23.06 o 
   2   5   4     4222.74     4315.47     71.61 o 
   3   5   4     3300.28     3269.27     53.24 o 
   4   5   4       19.06       13.77      7.42 o 
   5   5   4      318.50      330.73     14.64 o 
   6   5   4      599.47      612.73     22.13 o 
   7   5   4       71.92       78.32     15.18 o 
   8   5   4     1169.87     1110.04     35.87 o 
   9   5   4       10.12        7.10     16.13 o 
  10   5   4       41.04       31.61     16.22 o 
  11   5   4       26.32       46.27     18.75 o 
  12   5   4       39.82        6.58     16.98 o 
  13   5   4       16.79        2.56     19.66 o 
  14   5   4      218.05      216.02     28.02 o 
  15   5   4        0.19       -2.50     22.57 o 
 -15   6   4       37.82       45.32     40.16 o 
 -14   6   4       74.79       66.79     29.45 o 
 -13   6   4        0.16       22.89     27.04 o 
 -12   6   4        8.17       27.30     26.22 o 
 -11   6   4        3.85       21.86     13.19 o 
 -10   6   4      123.54      131.06     30.50 o 
  -9   6   4       92.07      119.36     32.55 o 
  -8   6   4      165.95      236.60     30.00 o 
  -7   6   4        0.66       17.49     35.49 o 
  -6   6   4       93.27      102.37     38.58 o 
  -5   6   4      171.42      132.94     17.52 o 
  -4   6   4       11.52        9.63     11.44 o 
  -3   6   4      341.62      391.67     21.87 o 
  -2   6   4        7.41       11.06      8.58 o 
  -1   6   4        4.86        9.69     11.83 o 
   0   6   4      894.07      980.24     25.53 o 
   1   6   4      479.66      509.37     19.61 o 
   2   6   4        5.10        8.57      7.17 o 
   3   6   4      828.37      892.09     28.05 o 
   4   6   4       29.64       46.96      9.36 o 
   5   6   4      153.66      170.98     26.00 o 
   6   6   4      365.73      367.97     26.67 o 
   7   6   4        3.17       -6.80     13.36 o 
   8   6   4        5.68       30.71     15.69 o 
   9   6   4        0.00       19.30     20.68 o 
  10   6   4      267.99      295.95     26.46 o 
  11   6   4      118.67      106.76     20.16 o 
  12   6   4      273.30      282.67     35.42 o 
  13   6   4      134.21      104.89     21.85 o 
  14   6   4        0.58       29.06     37.04 o 
 -14   7   4       10.35       59.08     18.92 o 
 -13   7   4        4.14       36.89     26.85 o 
 -12   7   4      107.34       98.65     31.43 o 
 -11   7   4       74.72      106.10     51.86 o 
 -10   7   4       36.85        9.14     44.07 o 
  -9   7   4      651.04      524.24     72.44 o 
  -8   7   4      244.73      217.69     54.93 o 
  -7   7   4      218.63      153.22     50.42 o 
  -6   7   4      438.92      463.84     65.73 o 
  -5   7   4      725.75      226.79     35.54 o 
  -4   7   4     1295.56     1944.17    105.61 o 
  -3   7   4      266.44      255.23     19.30 o 
  -2   7   4       35.89       43.55     16.10 o 
  -1   7   4       73.99       76.59     17.00 o 
   0   7   4      423.35      421.93     19.78 o 
   1   7   4      576.46      600.03     26.55 o 
   2   7   4      513.79      519.24     29.04 o 
   3   7   4      394.01      357.14     18.94 o 
   4   7   4     2555.97     2508.24     76.83 o 
   5   7   4        0.13       -6.88     18.90 o 
   6   7   4     1021.08     1015.58     51.80 o 
   7   7   4      308.70      301.26     27.20 o 
   8   7   4      160.01      152.09     23.00 o 
   9   7   4       24.97       22.79     20.98 o 
  10   7   4       13.58       27.15     18.42 o 
  11   7   4       54.35       45.43     21.22 o 
  12   7   4       71.50       60.10     19.54 o 
  13   7   4        0.50       38.80     20.05 o 
  14   7   4       12.74       47.13     31.48 o 
 -14   8   4      179.43      191.31     37.03 o 
 -13   8   4      147.10      189.83     35.12 o 
 -12   8   4       16.68       76.28     26.25 o 
 -11   8   4       20.49       16.30     52.58 o 
 -10   8   4      132.47      183.23     61.53 o 
  -9   8   4       24.44       89.13     47.36 o 
  -8   8   4        4.12      -33.57     33.57 o 
  -7   8   4      220.69      176.51     50.29 o 
  -6   8   4       85.18       87.96     39.37 o 
  -5   8   4      644.09      838.60     78.60 o 
  -4   8   4     2237.87     2173.24    116.33 o 
  -3   8   4      758.30      696.82     36.80 o 
  -2   8   4      108.32      159.90     22.66 o 
  -1   8   4     1741.75     1737.04     39.59 o 
   0   8   4      666.72      618.46     24.35 o 
   1   8   4      570.56      531.28     22.96 o 
   2   8   4      751.44      782.90     27.06 o 
   3   8   4      123.38      170.97     21.40 o 
   4   8   4        1.48      -13.45     13.45 o 
   5   8   4      123.65      112.98     26.71 o 
   6   8   4       41.47       67.98     24.61 o 
   7   8   4       64.66       72.73     18.94 o 
   8   8   4       26.63       27.19     18.73 o 
   9   8   4       46.18       55.77     22.21 o 
  10   8   4      473.82      431.65     40.18 o 
  11   8   4        0.07       -3.14     25.02 o 
  12   8   4       91.23       90.79     26.59 o 
  13   8   4      105.56       97.72     28.62 o 
 -13   9   4       11.56       43.27     56.06 o 
 -12   9   4      101.65      147.97     27.55 o 
 -11   9   4        0.12       12.26     45.91 o 
 -10   9   4       69.42       78.01     50.81 o 
  -9   9   4       22.81       34.09     40.43 o 
  -8   9   4        9.30       63.50     42.29 o 
  -7   9   4        9.22      -37.34     37.34 o 
  -6   9   4       69.09       47.10     43.30 o 
  -5   9   4       51.71       45.62     44.95 o 
  -4   9   4      215.30      247.27     58.19 o 
  -3   9   4        2.30       -2.96     24.85 o 
  -2   9   4      525.90      545.18     37.72 o 
  -1   9   4       29.99       27.34     18.79 o 
   0   9   4        9.64      -10.86     17.00 o 
   1   9   4      211.36      214.16     25.26 o 
   2   9   4      141.17      165.68     24.06 o 
   3   9   4      177.41      196.77     30.70 o 
   4   9   4      726.78      773.65     50.29 o 
   5   9   4        2.89        9.79     21.84 o 
   6   9   4       46.32       30.78     25.91 o 
   7   9   4      172.99      188.01     33.31 o 
   8   9   4       66.78       50.68     20.43 o 
   9   9   4       12.48       17.90     24.20 o 
  10   9   4        1.71       37.93     39.51 o 
  11   9   4       66.32       58.81     28.57 o 
  12   9   4       32.37       51.98     30.74 o 
 -12  10   4        0.02      228.19    127.07 o 
 -11  10   4      135.81      120.05     57.42 o 
 -10  10   4      249.01      190.21     58.31 o 
  -9  10   4       14.47       13.59     41.27 o 
  -8  10   4        2.69      -38.24     38.24 o 
  -7  10   4      125.62       27.81     18.91 o 
  -6  10   4       81.92      100.79     52.04 o 
  -5  10   4        7.65       38.91     43.17 o 
  -4  10   4        5.20       -8.54     45.33 o 
  -3  10   4       23.39       74.73     46.04 o 
  -2  10   4      606.35      652.88     41.05 o 
  -1  10   4       82.88      113.51     25.17 o 
   0  10   4        6.00      -19.01     19.01 o 
   1  10   4        0.00        3.48     18.62 o 
   2  10   4        2.47        4.77     23.19 o 
   3  10   4        0.81        6.65     23.51 o 
   4  10   4      293.68      270.28     37.36 o 
   5  10   4        6.81      -28.03     43.79 o 
   6  10   4       19.26        9.87     25.30 o 
   7  10   4        1.13      -14.51     38.89 o 
   8  10   4       47.92       64.42     25.54 o 
  10  10   4       86.97      139.30     35.99 o 
  11  10   4       11.89       59.91     68.02 o 
 -10  11   4        1.67       -5.51     36.93 o 
  -9  11   4        8.57       42.17     40.20 o 
  -8  11   4       48.56       44.70     42.41 o 
  -7  11   4        0.01       40.80     50.81 o 
  -6  11   4      143.22       97.18     52.44 o 
  -5  11   4        3.44      -15.66     44.83 o 
  -4  11   4        8.65       53.57     46.76 o 
  -3  11   4       27.14       30.18     45.10 o 
  -2  11   4        1.84      -21.10     28.17 o 
  -1  11   4      167.79      180.58     29.61 o 
   0  11   4       47.97       71.98     24.24 o 
   1  11   4       12.12        9.25     26.93 o 
   2  11   4       13.96       15.56     26.78 o 
   3  11   4       32.41       12.93     26.34 o 
   4  11   4       10.53       21.51     27.45 o 
   5  11   4      335.70      297.19     68.01 o 
   7  11   4       36.80       68.92     51.70 o 
   8  11   4        0.15       47.77     22.01 o 
   9  11   4      354.20      537.37     54.96 o 
  -8  12   4      134.28      144.19     51.68 o 
  -7  12   4       81.74      134.88     54.48 o 
  -6  12   4       75.75       30.61     45.85 o 
  -5  12   4       37.55       51.21     49.78 o 
  -4  12   4       87.71      102.27     52.14 o 
  -3  12   4        1.35      -39.99     39.99 o 
  -2  12   4       66.68       84.59     47.90 o 
  -1  12   4        0.23       -3.14     55.86 o 
   0  12   4        0.85       16.14     39.59 o 
   1  12   4       24.08       43.63     32.55 o 
   2  12   4        0.25      -15.56     28.57 o 
   3  12   4       51.68       47.85     48.52 o 
   4  12   4      237.35      218.54     67.37 o 
   5  12   4       65.84       92.84     57.55 o 
   6  12   4       30.47       24.70     46.00 o 
   7  12   4        0.65       28.38     36.40 o 
  -6  13   4      640.55      753.80     86.04 o 
  -5  13   4       12.38       31.42     41.92 o 
  -4  13   4      124.17      118.58     51.53 o 
  -3  13   4        0.37       33.30     43.13 o 
  -2  13   4      158.16      165.18     54.81 o 
   0  13   4       54.95       66.61     57.12 o 
   1  13   4       21.91       26.42     54.80 o 
   2  13   4        0.74       19.92     50.12 o 
   3  13   4        2.00      -17.18     49.16 o 
   4  13   4        5.69       -5.88     50.09 o 
   5  13   4       24.30       52.56     50.56 o 
 -17   1   5        0.04       40.76     40.24 o 
 -16   1   5        2.20        7.48     26.76 o 
 -15   1   5        2.60       -0.93     29.82 o 
 -14   1   5        0.63       22.47     21.84 o 
 -13   1   5        3.77       16.39     19.03 o 
 -12   1   5       39.27       46.32     17.95 o 
 -11   1   5      125.67      144.42     14.99 o 
 -10   1   5       36.24       14.20      9.14 o 
  -9   1   5     2091.30     1959.33     25.50 o 
  -8   1   5      228.77      216.57      9.47 o 
  -7   1   5      108.14      123.11      7.77 o 
  -6   1   5      347.60      395.82     11.46 o 
  -5   1   5       44.82       62.42      5.72 o 
  -4   1   5        0.43        0.02      4.09 o 
  -3   1   5     1236.34     1290.02     19.47 o 
  -2   1   5       44.21       49.28      7.90 o 
  -1   1   5       25.58       36.21      5.03 o 
   0   1   5      215.14      175.55      9.43 o 
   1   1   5     1189.58     1231.34     18.58 o 
   2   1   5      307.20      314.72     11.64 o 
   3   1   5      331.22      292.97     11.82 o 
   4   1   5       92.45       91.02      8.30 o 
   5   1   5      478.81      484.70     19.38 o 
   6   1   5       30.89       22.07      7.64 o 
   7   1   5       93.17      103.58     10.37 o 
   8   1   5       11.73        5.58      7.77 o 
   9   1   5      300.53      281.04     23.30 o 
  10   1   5      172.27      234.35     26.96 o 
  11   1   5        2.75      -10.50     18.79 o 
  12   1   5       75.38       56.89     24.69 o 
  13   1   5      127.15      130.49     27.21 o 
  14   1   5        1.47      119.59     51.74 o 
  15   1   5       53.44       11.78     18.70 o 
  16   1   5       60.86       72.38     28.99 o 
 -17   2   5        0.22       35.30     31.39 o 
 -16   2   5        6.65       14.53     26.75 o 
 -15   2   5       43.05       29.99     26.00 o 
 -14   2   5       52.34       54.92     23.13 o 
 -13   2   5       19.72       39.89     23.74 o 
 -12   2   5      195.51      176.76     28.74 o 
 -11   2   5      380.86      431.72     29.98 o 
 -10   2   5      650.62      565.66     22.08 o 
  -9   2   5      490.74      442.50     17.93 o 
  -8   2   5       11.33        9.08      6.05 o 
  -7   2   5      147.88      168.66      8.57 o 
  -6   2   5       73.03       85.43      7.09 o 
  -5   2   5     6028.74     5976.77     57.82 o 
  -4   2   5      251.68      261.94      9.20 o 
  -3   2   5      686.27      746.37     24.81 o 
  -2   2   5       50.56       35.84     31.06 o 
  -1   2   5      188.00      206.78     17.47 o 
   0   2   5     1218.73     1240.61     18.52 o 
   1   2   5     3199.81     3457.37     37.83 o 
   2   2   5     1872.27     1730.47     22.26 o 
   3   2   5       58.60       62.94      5.92 o 
   4   2   5        9.67        7.48      5.60 o 
   5   2   5     1150.85     1025.82     19.01 o 
   6   2   5        2.52       -1.00      5.96 o 
   7   2   5       38.70       15.17      9.01 o 
   8   2   5     1152.45     1133.80     25.31 o 
   9   2   5      223.39      248.09     20.72 o 
  10   2   5       27.89       12.09     14.76 o 
  11   2   5       21.96       13.74     18.77 o 
  12   2   5       54.24       43.33     16.60 o 
  13   2   5       26.06       34.56     22.34 o 
  14   2   5      181.32      163.72     29.76 o 
  15   2   5       11.85      -16.97     24.44 o 
 -16   3   5       31.40       96.16     46.40 o 
 -15   3   5        1.28       14.11     52.71 o 
 -14   3   5       34.93       15.86     28.58 o 
 -13   3   5      152.93      151.01     27.49 o 
 -12   3   5      318.18      315.82     25.90 o 
 -11   3   5      749.37      668.49     31.17 o 
 -10   3   5      154.98      126.36     13.48 o 
  -9   3   5        0.48        4.90     15.52 o 
  -8   3   5       43.24       48.29      8.65 o 
  -7   3   5       57.31       60.99      7.10 o 
  -6   3   5       59.52       88.68      7.08 o 
  -5   3   5      945.76      994.74     18.43 o 
  -4   3   5     1604.20     1829.11     38.15 o 
  -3   3   5      848.62      533.83     45.00 o 
  -2   3   5      355.16      403.86     26.62 o 
  -1   3   5      925.64      853.13     19.06 o 
   0   3   5     1278.63     1308.13     34.40 o 
   1   3   5        3.96       -4.07      4.07 o 
   2   3   5      223.41      229.71     10.80 o 
   3   3   5      650.46      651.74     22.53 o 
   4   3   5      464.25      482.76     16.33 o 
   5   3   5       26.61       34.83      6.89 o 
   6   3   5      931.44      940.16     20.62 o 
   7   3   5       41.35       44.78      9.46 o 
   8   3   5      488.12      520.45     19.14 o 
   9   3   5      581.05      624.83     27.66 o 
  10   3   5       20.53        3.48     15.17 o 
  11   3   5      257.79      237.73     22.89 o 
  12   3   5       63.83       48.93     22.97 o 
  13   3   5        6.40        2.04     20.80 o 
  14   3   5       26.41       25.96     23.11 o 
  15   3   5       12.57      494.21    161.93 o 
 -16   4   5       25.35       86.16     32.78 o 
 -15   4   5        9.95       15.88     39.68 o 
 -13   4   5        0.04       -3.26     20.56 o 
 -12   4   5       10.05       -0.36     18.98 o 
 -11   4   5        0.42      -11.05     17.15 o 
 -10   4   5       13.51       14.61     22.14 o 
  -9   4   5        0.01       23.21      9.79 o 
  -8   4   5      484.92      465.30     19.44 o 
  -7   4   5      169.39      198.09     11.49 o 
  -6   4   5       54.23       67.95      6.64 o 
  -5   4   5        1.07       -2.30      4.94 o 
  -4   4   5        4.54       -0.60     16.14 o 
  -3   4   5      502.00      441.29     40.05 o 
  -1   4   5      208.47      232.94     30.46 o 
   0   4   5        8.14       38.07      7.08 o 
   1   4   5      774.48      877.58     34.54 o 
   2   4   5       76.45       50.81      7.02 o 
   3   4   5       49.18       85.22      8.91 o 
   4   4   5     1396.29     1272.84     21.22 o 
   5   4   5        6.08        6.23      6.84 o 
   6   4   5      765.37      719.70     22.74 o 
   7   4   5        0.35        5.50      9.74 o 
   8   4   5       79.66       65.66     14.29 o 
   9   4   5      130.77      113.25     17.99 o 
  10   4   5       12.50        9.41     15.81 o 
  11   4   5       13.82       15.79     17.36 o 
  12   4   5      377.99      390.22     31.97 o 
  13   4   5        0.12       -7.34     24.91 o 
  14   4   5        0.75        2.82     21.78 o 
  15   4   5        0.49        0.92     21.79 o 
 -16   5   5        6.49      118.04    105.97 o 
 -15   5   5       13.94      104.13     42.74 o 
 -14   5   5      263.07      377.86     46.30 o 
 -13   5   5        8.10       27.65     26.78 o 
 -12   5   5       18.57       46.67     25.96 o 
 -11   5   5      127.81       79.97     26.38 o 
 -10   5   5      136.60      130.89     28.96 o 
  -9   5   5      405.65      362.42     34.89 o 
  -8   5   5      344.12      331.15     31.81 o 
  -7   5   5       83.63      119.47     11.74 o 
  -6   5   5      495.12      506.01     17.21 o 
  -5   5   5     1026.68      978.88     23.64 o 
  -3   5   5      915.84      458.86     34.70 o 
  -2   5   5       58.87       59.57     15.73 o 
  -1   5   5      513.65      617.34     18.10 o 
   0   5   5      904.95      957.51     23.45 o 
   1   5   5     2105.91     2221.03     39.69 o 
   2   5   5       14.96       29.07      8.15 o 
   3   5   5     4614.15     4473.32     77.63 o 
   4   5   5        0.10       -5.56      5.56 o 
   5   5   5      222.37      203.68     12.31 o 
   6   5   5        2.42       -9.29      9.29 o 
   7   5   5      377.65      396.47     19.83 o 
   8   5   5      222.87      274.63     23.68 o 
   9   5   5        3.41        6.21     14.00 o 
  10   5   5       28.22       30.88     16.92 o 
  11   5   5      102.94      118.38     31.15 o 
  12   5   5       29.88       25.71     17.45 o 
  13   5   5       56.23       31.58     30.64 o 
  14   5   5       20.22       -0.19     21.86 o 
 -15   6   5        0.45       11.06     37.30 o 
 -14   6   5       21.18       67.11     30.35 o 
 -13   6   5       15.10       25.15     29.23 o 
 -12   6   5       51.82       81.09     28.13 o 
 -11   6   5        1.40      -40.92     40.92 o 
 -10   6   5       42.80       37.53     47.08 o 
  -9   6   5       42.18      120.25     50.00 o 
  -8   6   5      133.29       99.97     47.44 o 
  -7   6   5     1297.54     1129.26     83.10 o 
  -6   6   5        0.01      -10.39     10.39 o 
  -5   6   5       26.98       15.08     27.71 o 
  -4   6   5       32.45       39.83     11.79 o 
  -3   6   5      596.99      529.51     23.32 o 
  -2   6   5      126.60       99.28     19.48 o 
  -1   6   5      567.41      511.62     18.56 o 
   0   6   5       94.09       97.99     10.60 o 
   1   6   5       12.03        9.30      7.48 o 
   2   6   5      172.49      261.18     15.17 o 
   3   6   5      600.46      642.43     27.93 o 
   4   6   5      573.33      522.91     21.43 o 
   5   6   5      108.73      122.53     18.47 o 
   6   6   5       13.61       18.67     15.73 o 
   7   6   5      776.31      762.68     34.62 o 
   8   6   5      336.97      358.62     25.53 o 
   9   6   5        0.72       -1.72     16.33 o 
  10   6   5        0.74       14.20     16.55 o 
  11   6   5      408.06      442.95     29.11 o 
  12   6   5      199.37      194.42     24.59 o 
  13   6   5       95.74      129.76     22.60 o 
  14   6   5        2.99       -1.42     27.22 o 
 -14   7   5       60.98      115.34     34.11 o 
 -13   7   5       24.70       61.07     13.44 o 
 -12   7   5       79.63       71.85     19.64 o 
 -11   7   5      126.63       95.22     50.61 o 
 -10   7   5       33.83       32.79     41.76 o 
  -9   7   5       37.10       22.40     47.24 o 
  -8   7   5       29.89       82.01     43.15 o 
  -7   7   5      129.63       62.30     44.07 o 
  -6   7   5      413.64      433.40     63.69 o 
  -4   7   5      267.44      329.94     52.60 o 
  -3   7   5        0.03       -5.06     19.31 o 
  -2   7   5      402.09      398.97     28.72 o 
  -1   7   5       21.81       34.61      8.51 o 
   0   7   5       40.93       43.16      9.03 o 
   1   7   5      491.20      518.70     21.35 o 
   2   7   5      110.71       95.16     12.43 o 
   3   7   5      100.04      104.94     12.99 o 
   4   7   5       29.80       40.60     20.99 o 
   5   7   5      406.24      390.39     38.04 o 
   6   7   5       14.17       -0.28     16.07 o 
   7   7   5        0.47      -17.62     17.62 o 
   8   7   5       17.98       38.55     19.58 o 
   9   7   5        4.72       -1.30     19.72 o 
  10   7   5      331.66      324.56     27.54 o 
  11   7   5      161.07      161.28     27.41 o 
  12   7   5       37.58       34.40     18.93 o 
  13   7   5       54.41       87.14     27.73 o 
 -14   8   5       28.07       76.19     30.92 o 
 -13   8   5        0.84       24.18     49.99 o 
 -12   8   5       65.90       37.11     53.42 o 
 -11   8   5       27.49        4.10     43.61 o 
 -10   8   5       12.27       51.67     45.24 o 
  -9   8   5       34.65       -9.46     39.54 o 
  -8   8   5      129.01       70.36     42.26 o 
  -7   8   5       99.57      105.97     48.59 o 
  -6   8   5       50.53       16.35     19.18 o 
  -5   8   5       10.31      -15.47     37.30 o 
  -4   8   5      161.48      201.77     49.28 o 
  -3   8   5     1431.03     1367.02     59.26 o 
  -2   8   5        1.35      -11.75     16.93 o 
  -1   8   5      339.80      432.77     51.57 o 
   0   8   5       73.57      126.36     22.64 o 
   1   8   5        4.36       35.36      8.88 o 
   2   8   5       21.75       58.98     15.48 o 
   3   8   5       19.71       41.19     26.54 o 
   4   8   5       34.31       16.20     12.64 o 
   5   8   5      424.96      509.57     68.73 o 
   6   8   5      337.84      357.70     27.24 o 
   7   8   5       89.51      129.92     21.87 o 
   8   8   5        1.00       -4.10     18.29 o 
   9   8   5      114.05       97.09     23.55 o 
  10   8   5        6.62      -21.65     21.65 o 
  11   8   5        1.16       64.70     24.60 o 
  12   8   5       20.79       72.34     26.51 o 
  13   8   5       94.40       64.44     45.03 o 
 -13   9   5        0.39       70.03     59.24 o 
 -12   9   5        0.64      -13.63     57.48 o 
 -11   9   5       86.58       58.64     52.50 o 
 -10   9   5        1.42       30.67     48.26 o 
  -9   9   5        4.64       37.43     36.96 o 
  -8   9   5      156.71      173.08     53.26 o 
  -7   9   5       95.08      273.61     62.59 o 
  -6   9   5      152.01      178.35     52.67 o 
  -5   9   5       46.68       45.20     43.11 o 
  -4   9   5      184.85      165.43     51.17 o 
  -3   9   5        8.58       27.15     25.60 o 
  -2   9   5      121.03      114.84     23.75 o 
  -1   9   5      636.55      661.35     39.98 o 
   0   9   5      319.78      331.70     29.40 o 
   1   9   5      276.86      278.06     27.68 o 
   2   9   5      282.27      893.41     85.69 o 
   3   9   5       67.50       61.56     25.71 o 
   4   9   5     1482.33     1614.97     67.48 o 
   5   9   5      362.56      462.28     44.92 o 
   6   9   5      412.98      401.54     42.06 o 
   7   9   5        7.43       34.26     19.22 o 
   8   9   5        2.74        8.92     19.44 o 
   9   9   5       40.47       62.74     28.80 o 
  11   9   5       22.84       23.61     28.23 o 
  12   9   5       95.45       88.76     27.56 o 
 -12  10   5       52.66      129.44     62.20 o 
 -11  10   5        4.29       35.39     50.41 o 
 -10  10   5       29.22       41.86     44.02 o 
  -9  10   5        1.26       33.90     38.85 o 
  -8  10   5       94.36       34.00     49.98 o 
  -7  10   5        2.71       25.85     33.53 o 
  -6  10   5        0.54        1.01     40.19 o 
  -5  10   5      121.76      228.76     61.19 o 
  -4  10   5        8.98       -7.51     42.93 o 
  -3  10   5       92.68       90.75     46.79 o 
  -2  10   5      853.05      812.21     44.24 o 
  -1  10   5       34.81        3.56     21.60 o 
   0  10   5        0.68        0.48     19.81 o 
   1  10   5       80.31       76.93     22.65 o 
   2  10   5       26.07       53.12     30.64 o 
   3  10   5      206.38      206.02     34.48 o 
   4  10   5      209.57      189.24     34.99 o 
   5  10   5      182.84      122.39     29.89 o 
   6  10   5       72.28       95.57     31.92 o 
   7  10   5       57.74       71.97     22.19 o 
   8  10   5       15.87       51.96     25.14 o 
   9  10   5       42.90       99.48     31.15 o 
  10  10   5       81.84      165.20     60.10 o 
 -10  11   5       44.16      117.00     46.87 o 
  -9  11   5       37.56       99.49     49.98 o 
  -8  11   5      138.94       52.02     26.72 o 
  -7  11   5       72.15       94.24     53.48 o 
  -6  11   5      626.44      583.07     81.16 o 
  -5  11   5       91.88       81.16     53.59 o 
  -4  11   5        0.10       56.12     47.30 o 
  -3  11   5        0.66        1.14     42.73 o 
  -2  11   5       31.56       55.48     31.86 o 
  -1  11   5       30.18        7.82     23.61 o 
   0  11   5       33.06       42.77     24.84 o 
   1  11   5       13.47       -3.92     27.56 o 
   2  11   5       33.33       29.94     29.09 o 
   3  11   5       46.28       39.56     29.38 o 
   4  11   5       30.38       40.97     31.16 o 
   5  11   5      331.39      369.62     45.08 o 
   6  11   5      227.82       85.93     36.87 o 
   7  11   5        4.25       37.22     51.87 o 
   8  11   5       32.87      111.64     58.15 o 
   9  11   5       16.37      117.02     83.13 o 
  -8  12   5       35.76      132.87     52.58 o 
  -7  12   5        1.57      122.86     58.06 o 
  -6  12   5       89.63       62.53     49.63 o 
  -5  12   5        2.86        8.45     46.55 o 
  -4  12   5      140.02      205.02     63.98 o 
  -3  12   5       77.39      150.81     53.97 o 
  -2  12   5       77.25       67.70     51.01 o 
  -1  12   5        0.10      -11.17     26.32 o 
   0  12   5        2.09      -29.08     31.68 o 
   1  12   5       90.82      146.72     38.16 o 
   2  12   5       83.86      130.37     36.69 o 
   3  12   5      134.44      192.82     39.91 o 
   4  12   5      517.62      562.54     87.82 o 
   5  12   5      159.56      122.10     60.33 o 
   6  12   5        1.76       30.29     44.83 o 
   7  12   5      117.81       67.07     46.68 o 
  -6  13   5        8.01       29.67     44.41 o 
  -5  13   5       38.43       78.12     48.13 o 
  -4  13   5       13.40       35.16     49.51 o 
  -3  13   5       18.35       39.94     47.76 o 
  -2  13   5        6.70       41.25     43.07 o 
   0  13   5       26.57      -15.91     50.13 o 
   1  13   5      148.19      168.60     43.27 o 
   2  13   5      142.34      160.73     66.70 o 
   3  13   5       54.91       72.12     58.23 o 
   4  13   5        0.03       -2.50     42.65 o 
 -17   0   6      217.04      366.12     71.40 o 
 -16   0   6       70.47      168.61    102.22 o 
 -15   0   6      235.44      326.22     44.80 o 
 -14   0   6       35.60       44.90     29.67 o 
 -13   0   6       13.58       45.02     27.88 o 
 -12   0   6      599.48      582.51     42.43 o 
 -11   0   6     1134.26     1043.46     33.46 o 
 -10   0   6     1384.77     1299.08    113.11 o 
  -9   0   6       27.72       31.74     11.36 o 
  -8   0   6      155.98      150.29     14.62 o 
  -7   0   6      244.18      228.33     14.49 o 
  -6   0   6       99.35      132.35     11.42 o 
  -5   0   6      151.29      172.79     27.11 o 
  -4   0   6      156.60      182.16     13.34 o 
  -3   0   6     1235.37     1129.14     33.27 o 
  -2   0   6     1649.02     1727.10     42.10 o 
   0   0   6      589.26      733.75     20.45 o 
   1   0   6     7081.17     6215.96     95.64 o 
   2   0   6     4760.87     5145.38     97.47 o 
   3   0   6     1578.99     1603.14     35.12 o 
   4   0   6      366.62      389.03     33.54 o 
   5   0   6     1720.51     1848.53     41.91 o 
   6   0   6       46.18       54.05     14.97 o 
   7   0   6     1413.82     1327.97     39.23 o 
   8   0   6      407.31      481.96     38.30 o 
   9   0   6      278.29      193.86     85.08 o 
  10   0   6        3.69       15.96     25.12 o 
  11   0   6       68.59       65.59     45.11 o 
  12   0   6      128.44       73.63     34.59 o 
  13   0   6       64.31      -22.62     22.84 o 
  14   0   6      455.48      435.45     82.61 o 
  15   0   6      298.70      282.42     49.14 o 
 -17   1   6        0.99       63.25     47.10 o 
 -16   1   6      106.32      148.98     45.61 o 
 -15   1   6        2.15       18.55     37.23 o 
 -14   1   6       10.04       37.88     23.29 o 
 -13   1   6        1.40       17.95     19.00 o 
 -12   1   6       53.97       58.41     12.74 o 
 -11   1   6      832.68      881.57     47.66 o 
 -10   1   6      668.09      568.38     18.59 o 
  -9   1   6      660.02      651.13     15.80 o 
  -8   1   6      513.64      504.57     13.77 o 
  -7   1   6       60.55       71.10      6.95 o 
  -6   1   6      251.96      290.24     15.46 o 
  -5   1   6     1052.36     1085.56     21.97 o 
  -4   1   6     2543.61     2867.48     41.98 o 
  -3   1   6      656.47      614.46     22.84 o 
  -2   1   6     1901.10     1799.47     39.40 o 
  -1   1   6     3282.65     3139.95     47.02 o 
   0   1   6     1292.35     1352.43     24.24 o 
   1   1   6      101.36      166.85      7.92 o 
   2   1   6     1365.49     1307.51     20.88 o 
   3   1   6       13.51       -1.03      5.94 o 
   4   1   6     5315.88     5235.23     60.10 o 
   5   1   6      454.90      397.75     15.13 o 
   6   1   6        4.11       -5.70      5.70 o 
   7   1   6      260.55      283.83     15.10 o 
   8   1   6        8.10       24.13     12.94 o 
   9   1   6      121.07      100.74     19.39 o 
  10   1   6      301.93      288.36     30.86 o 
  11   1   6       13.07       11.69      9.91 o 
  12   1   6       48.46       56.38     22.06 o 
  13   1   6        0.28        8.85     22.51 o 
  14   1   6       18.32       20.29     25.95 o 
  15   1   6       25.93       -1.56     28.86 o 
 -17   2   6       61.38       70.96     45.93 o 
 -16   2   6       15.19       61.46     33.73 o 
 -15   2   6       40.62       53.84     27.14 o 
 -14   2   6        2.72       27.65     23.80 o 
 -13   2   6       85.35       86.81     24.70 o 
 -12   2   6        6.30        3.80     16.82 o 
 -11   2   6        5.36        1.94     10.17 o 
 -10   2   6     2366.50     2200.02     39.75 o 
  -9   2   6      331.33      320.02     14.83 o 
  -8   2   6     1449.58     1381.40     22.53 o 
  -7   2   6      147.13      160.09      8.31 o 
  -6   2   6      382.17      361.01     10.13 o 
  -5   2   6     2787.39     3002.47     35.83 o 
  -4   2   6       68.82       68.89      7.98 o 
  -3   2   6       21.79       32.62      9.27 o 
  -2   2   6      353.63      313.60     52.20 o 
  -1   2   6      513.56      544.36     15.10 o 
   0   2   6      123.33      140.02      6.96 o 
   1   2   6       45.54       31.97      5.65 o 
   2   2   6      854.51      940.76     30.46 o 
   3   2   6       50.68       57.37      7.07 o 
   4   2   6      237.04      228.92     11.03 o 
   5   2   6      487.52      414.41     13.22 o 
   6   2   6      351.48      324.71     11.96 o 
   7   2   6       74.50       46.67     11.14 o 
   8   2   6      698.66      702.96     23.14 o 
   9   2   6      482.70      443.45     24.39 o 
  10   2   6        0.40      -10.39     15.43 o 
  11   2   6      155.62      147.69     23.42 o 
  12   2   6      291.42      356.89     36.15 o 
  13   2   6       92.28       79.29     22.57 o 
  14   2   6       28.50        9.44     18.68 o 
  15   2   6       57.81       13.99     25.83 o 
 -16   3   6        2.87       80.92     34.10 o 
 -15   3   6        0.04       62.15     31.04 o 
 -14   3   6      143.61      210.57     47.97 o 
 -13   3   6      199.35      193.31     27.86 o 
 -12   3   6      105.72       75.00     21.92 o 
 -11   3   6      360.89      363.39     29.42 o 
 -10   3   6      430.78      458.90     19.65 o 
  -9   3   6      194.40      235.46     15.48 o 
  -8   3   6      264.66      292.95     13.55 o 
  -7   3   6       10.26       19.50      5.58 o 
  -6   3   6      712.69      738.99     15.33 o 
  -5   3   6      865.36      903.97     18.72 o 
  -4   3   6        9.40        4.43      6.69 o 
  -3   3   6      324.66      249.63     30.83 o 
  -2   3   6       87.69       88.49     15.99 o 
  -1   3   6      734.83      719.33     41.27 o 
   0   3   6      650.09      723.87     23.60 o 
   1   3   6      340.89      376.49     14.32 o 
   2   3   6      236.13      259.89     15.61 o 
   3   3   6      672.50      696.36     14.50 o 
   4   3   6       24.33       21.29      5.68 o 
   5   3   6      218.45      227.43     12.51 o 
   6   3   6      352.41      322.55     19.13 o 
   7   3   6      271.08      235.49     14.46 o 
   8   3   6       17.28        6.01     12.82 o 
   9   3   6        0.00      -14.36     14.36 o 
  10   3   6        3.33        2.57     14.70 o 
  11   3   6       12.03       -2.28     16.91 o 
  12   3   6      231.82      203.99     27.05 o 
  13   3   6      241.64      306.43     58.52 o 
  14   3   6        0.31      -20.88     20.88 o 
  15   3   6        8.84       -5.93     22.26 o 
 -16   4   6       52.64      169.63     87.01 o 
 -15   4   6      135.69      206.93     50.34 o 
 -14   4   6        5.60       52.72     47.95 o 
 -13   4   6       35.57       20.29     25.45 o 
 -12   4   6      418.97      385.63     41.34 o 
 -11   4   6      294.43      278.06     27.38 o 
 -10   4   6     2089.95     1912.37     66.03 o 
  -9   4   6      266.99      260.47     31.11 o 
  -8   4   6      103.99      113.32     11.68 o 
  -7   4   6       12.08        8.28      6.33 o 
  -6   4   6       72.02       71.89      6.26 o 
  -5   4   6      144.93      166.87     13.85 o 
  -4   4   6      338.17      312.80     27.89 o 
  -3   4   6      157.22      200.29     20.76 o 
  -2   4   6      582.20      635.87     32.44 o 
  -1   4   6     2351.97     2376.01     52.88 o 
   0   4   6       74.31       82.22     11.38 o 
   1   4   6      106.35       99.90      8.55 o 
   2   4   6     7437.35     7619.52     81.28 o 
   3   4   6       28.68       22.15      6.37 o 
   4   4   6      186.03      188.60     10.14 o 
   5   4   6      608.99      577.38     18.23 o 
   6   4   6      364.85      366.65     16.89 o 
   7   4   6      105.99       89.63     12.57 o 
   8   4   6      409.90      436.12     24.24 o 
   9   4   6      461.68      536.01     27.78 o 
  10   4   6       87.31       87.24     19.08 o 
  11   4   6        1.70        0.05     17.50 o 
  12   4   6      607.64      610.43     36.35 o 
  13   4   6        1.81      -20.21     20.21 o 
  14   4   6       26.84        6.65     22.44 o 
  15   4   6        0.01       -6.60     22.63 o 
 -16   5   6      213.65      344.66     60.80 o 
 -15   5   6        4.15       66.95     42.02 o 
 -14   5   6        1.11       24.26     27.56 o 
 -13   5   6       87.19      139.95     33.86 o 
 -12   5   6        5.58      127.99     29.63 o 
 -11   5   6      101.54      171.09     56.45 o 
 -10   5   6       60.23      113.00     50.90 o 
  -9   5   6      234.08      228.15     54.95 o 
  -8   5   6      285.68      282.39     29.50 o 
  -7   5   6      215.22      220.40     40.01 o 
  -6   5   6     2305.53     2221.68     65.24 o 
  -5   5   6      168.37      169.54     40.42 o 
  -4   5   6      210.71      142.21     30.51 o 
  -3   5   6      178.82      169.40     28.55 o 
  -2   5   6        0.07        9.84      9.14 o 
  -1   5   6        3.47        6.69      6.07 o 
   0   5   6       43.23       53.45      8.23 o 
   1   5   6        0.61       -1.84      6.86 o 
   2   5   6      801.91      795.41     25.39 o 
   3   5   6      139.49      165.94     10.36 o 
   4   5   6        0.35       -0.91      6.21 o 
   5   5   6      381.79      353.34     15.64 o 
   6   5   6      508.79      512.53     21.84 o 
   7   5   6      547.61      547.19     29.16 o 
   8   5   6      238.44      199.49     19.94 o 
   9   5   6        0.31        0.42     14.68 o 
  10   5   6        1.12      -15.99     15.99 o 
  11   5   6      209.20      238.70     24.50 o 
  12   5   6        2.63      -15.38     17.37 o 
  13   5   6       50.13       22.04     21.49 o 
  14   5   6      113.56      112.23     42.58 o 
 -15   6   6      140.20      190.24     54.61 o 
 -14   6   6        3.27       38.77     30.51 o 
 -13   6   6       74.59      111.18     31.81 o 
 -12   6   6        3.48       24.65     25.11 o 
 -11   6   6        5.88      -25.28     41.85 o 
 -10   6   6      134.00       92.85     47.81 o 
  -9   6   6        0.06       18.09     45.34 o 
  -8   6   6      812.50      590.87     73.66 o 
  -7   6   6       11.10       18.51     36.22 o 
  -6   6   6       18.34       20.13     15.84 o 
  -5   6   6      614.79      194.36     37.71 o 
  -4   6   6        3.44       -1.48      8.34 o 
  -3   6   6       96.14       62.77     19.57 o 
  -2   6   6        4.12       20.24      6.10 o 
  -1   6   6       14.88       25.50      7.20 o 
   0   6   6      136.76      137.47     11.55 o 
   1   6   6      147.47      196.63     13.67 o 
   2   6   6       14.70       23.81      9.59 o 
   3   6   6     1514.24     1465.77     34.18 o 
   4   6   6      127.89      106.89     11.47 o 
   5   6   6       14.62       18.76     17.83 o 
   6   6   6      292.69      264.37     19.70 o 
   7   6   6        0.00       -6.16     16.75 o 
   8   6   6      153.47      191.16     22.59 o 
   9   6   6       95.05       92.35     18.21 o 
  10   6   6       77.22       80.31     19.43 o 
  11   6   6       14.09      -10.43     16.91 o 
  12   6   6      425.77      412.35     29.55 o 
  13   6   6       13.16       41.44     34.22 o 
  14   6   6       31.63       28.45     21.73 o 
 -14   7   6      109.42      146.70     36.43 o 
 -13   7   6        0.08       14.49     25.44 o 
 -12   7   6        0.12       54.41     49.14 o 
 -11   7   6        4.39      -21.92     46.40 o 
 -10   7   6      133.96       71.12     45.86 o 
  -9   7   6      554.25      469.37     71.83 o 
  -8   7   6       64.55      134.11     48.95 o 
  -7   7   6      160.63      153.00     51.63 o 
  -6   7   6      370.16      382.59     61.17 o 
  -5   7   6       93.54      131.75     43.46 o 
  -4   7   6     2072.86     2296.85    173.07 o 
  -3   7   6       74.44       52.31     22.25 o 
  -2   7   6      471.14      502.52     32.29 o 
  -1   7   6       72.05       82.11     10.28 o 
   0   7   6       36.17       62.81     13.07 o 
   1   7   6      912.44      905.57     27.56 o 
   2   7   6      630.52      662.72     24.70 o 
   3   7   6      260.83      257.56     18.85 o 
   4   7   6       16.54       -5.17     20.47 o 
   5   7   6       82.71      104.37     18.98 o 
   6   7   6      300.16      308.24     26.68 o 
   7   7   6       32.05       40.51     18.99 o 
   8   7   6      206.56      206.08     25.99 o 
   9   7   6       10.42       22.87     27.16 o 
  10   7   6       38.19       44.83     18.46 o 
  11   7   6      103.81      109.57     22.17 o 
  12   7   6       26.67       15.82     18.63 o 
  13   7   6        4.99       25.17     21.18 o 
 -14   8   6       12.48       73.47     52.37 o 
 -13   8   6       47.83       81.80     34.78 o 
 -12   8   6       35.87      165.41     67.80 o 
 -11   8   6       25.98        7.82     45.71 o 
 -10   8   6       22.91      -13.30     43.18 o 
  -9   8   6       12.29      -21.56     37.38 o 
  -8   8   6       55.65       45.47     37.89 o 
  -7   8   6       31.83       46.52     44.01 o 
  -6   8   6      116.95       34.54     25.01 o 
  -5   8   6      386.53      353.43     62.32 o 
  -4   8   6        0.77      -21.09     23.00 o 
  -3   8   6      103.44      156.81     29.44 o 
  -2   8   6      206.66      184.92     29.15 o 
  -1   8   6      105.61      123.75     22.15 o 
   0   8   6        6.10       34.77     18.74 o 
   1   8   6        1.66       10.75     17.27 o 
   2   8   6      146.71      184.29     23.73 o 
   3   8   6       17.31       37.33     31.67 o 
   4   8   6      185.72      133.75     28.29 o 
   5   8   6      371.77      376.59     38.54 o 
   6   8   6       57.41       50.81     19.22 o 
   7   8   6      301.59      302.91     28.51 o 
   8   8   6      221.54      210.93     27.31 o 
   9   8   6      119.36      188.05     27.63 o 
  10   8   6      166.26      203.48     26.00 o 
  11   8   6       16.27       42.38     24.13 o 
  12   8   6      105.13       94.45     26.37 o 
 -13   9   6       84.23      157.19     34.96 o 
 -12   9   6       97.52       80.87     59.07 o 
 -11   9   6       87.63       72.80     57.17 o 
 -10   9   6        0.60       84.89     47.85 o 
  -9   9   6       36.53       49.54     42.75 o 
  -8   9   6       45.02       15.28     37.76 o 
  -7   9   6      249.19      161.32     49.46 o 
  -6   9   6        0.46      -11.93     41.17 o 
  -5   9   6       11.77        2.12     43.50 o 
  -4   9   6       96.69      134.17     49.81 o 
  -3   9   6       47.53       63.41     26.98 o 
  -2   9   6       51.42       50.13     26.46 o 
  -1   9   6      991.18     1015.09     46.27 o 
   0   9   6      171.50      158.63     25.31 o 
   1   9   6       40.23       84.46     21.39 o 
   2   9   6      102.88      124.28     22.27 o 
   3   9   6       12.53       34.30     25.24 o 
   4   9   6      655.78      754.45     50.46 o 
   5   9   6       64.01       51.76     28.15 o 
   6   9   6       18.03       -4.42     19.38 o 
   7   9   6       10.00       27.47     21.72 o 
   8   9   6        9.95       12.47     25.96 o 
   9   9   6       52.41       56.85     27.84 o 
  10   9   6        0.23       26.35     26.09 o 
  11   9   6       42.83       58.11     41.67 o 
 -11  10   6       49.77       14.86     46.49 o 
 -10  10   6      158.92       99.25     45.20 o 
  -9  10   6       66.65       80.78     47.60 o 
  -8  10   6       18.07      -41.89     41.89 o 
  -7  10   6        5.88       48.31     46.51 o 
  -6  10   6        0.02       -7.40     40.69 o 
  -5  10   6       23.89       11.61     48.92 o 
  -4  10   6        0.19       15.44     47.12 o 
  -3  10   6       51.10       63.44     30.57 o 
  -2  10   6      123.05      174.08     33.86 o 
  -1  10   6       33.89        8.56     21.89 o 
   0  10   6       25.98       39.83     21.76 o 
   1  10   6       17.92       36.66     21.73 o 
   2  10   6        5.13        6.91     26.72 o 
   3  10   6       11.26       26.51     28.08 o 
   4  10   6       24.50       23.78     27.85 o 
   5  10   6       58.18       -0.60     15.34 o 
   6  10   6      134.55      305.52     49.23 o 
   7  10   6       34.24       36.86     29.39 o 
   8  10   6       64.48      105.36     52.90 o 
   9  10   6       78.70      139.63     32.68 o 
  10  10   6       18.06       63.17     63.13 o 
 -10  11   6       56.40       81.35     43.48 o 
  -9  11   6       54.43       67.46     53.51 o 
  -8  11   6       58.54       21.21     21.49 o 
  -7  11   6       33.21       15.19     50.27 o 
  -6  11   6      131.42      153.12     63.57 o 
  -5  11   6      280.11      382.47     77.30 o 
  -4  11   6       50.88       28.62     51.13 o 
  -3  11   6       21.33       59.49     50.75 o 
  -2  11   6        0.02        8.50     29.48 o 
  -1  11   6        2.93        6.50     24.61 o 
   0  11   6        8.37      -13.03     23.03 o 
   1  11   6       36.39       33.93     30.23 o 
   2  11   6       23.03        5.58     28.76 o 
   3  11   6       44.45       98.26     34.30 o 
   4  11   6        1.29       24.40     30.24 o 
   5  11   6       90.02      138.70     37.53 o 
   6  11   6      128.21      101.38     36.85 o 
   7  11   6      264.02      366.58     37.13 o 
   8  11   6       56.95      133.28     52.94 o 
   9  11   6       71.30      302.20    155.91 o 
  -8  12   6      143.99      164.81     55.05 o 
  -7  12   6       58.49       67.13     50.06 o 
  -6  12   6        7.41       46.89     45.91 o 
  -5  12   6        2.24        6.88     48.58 o 
  -4  12   6      157.15      193.28     64.79 o 
  -3  12   6       78.77      111.68     53.93 o 
  -2  12   6       40.40       87.29     52.24 o 
  -1  12   6       58.67       84.93     54.44 o 
   0  12   6       21.00       21.67     30.45 o 
   1  12   6       27.27       61.77     35.13 o 
   2  12   6        7.32       20.90     41.82 o 
   3  12   6      112.37      201.77     41.83 o 
   4  12   6        5.38      -10.09     31.96 o 
   5  12   6       83.30       70.12     55.04 o 
   6  12   6       72.29       28.06     44.57 o 
   7  12   6        2.72        6.09     39.52 o 
  -5  13   6        7.48       33.35     46.52 o 
  -4  13   6       10.94       51.82     53.25 o 
  -3  13   6      237.31      245.40     69.13 o 
  -2  13   6        0.66       22.85     47.81 o 
   0  13   6        4.60       -9.52     38.57 o 
   1  13   6        9.52      -25.47     30.67 o 
   2  13   6       38.39       25.82     31.83 o 
   3  13   6      322.59      408.85     79.22 o 
   4  13   6        8.51       85.77     58.92 o 
 -17   1   7       49.34       61.72     75.60 o 
 -16   1   7        6.94       30.78     32.14 o 
 -15   1   7       37.91       66.14     28.05 o 
 -14   1   7       39.36       65.60     21.69 o 
 -13   1   7       35.76       48.16     22.13 o 
 -12   1   7       18.41       39.00     17.28 o 
 -11   1   7     2214.04     2120.28     40.72 o 
 -10   1   7       84.12       85.14     12.56 o 
  -9   1   7      796.77      784.81     20.25 o 
  -8   1   7     1597.25     1485.31     25.90 o 
  -7   1   7      668.99      704.71     18.00 o 
  -6   1   7        2.40        3.83      5.36 o 
  -5   1   7       15.08        8.27      6.75 o 
  -4   1   7     7068.60     7841.99    151.97 o 
  -3   1   7      999.97      929.25     21.48 o 
  -2   1   7      116.36      123.34      8.55 o 
  -1   1   7       58.75       51.11      7.01 o 
   0   1   7     3223.22     3122.25     45.44 o 
   1   1   7     1307.57     1211.31     22.27 o 
   2   1   7     5758.50     5455.35     60.35 o 
   3   1   7     4443.58     4260.04     50.68 o 
   4   1   7     1033.70      979.34     21.05 o 
   5   1   7        1.86       -0.18      6.27 o 
   6   1   7      314.76      327.88     15.41 o 
   7   1   7      122.81      130.21     13.70 o 
   8   1   7      142.80      153.16     16.54 o 
   9   1   7        0.70       -9.74     15.49 o 
  10   1   7      212.15      204.93     23.83 o 
  11   1   7        0.51       -2.63     18.49 o 
  12   1   7       92.28       72.55     20.50 o 
  13   1   7       10.41       -4.10     21.23 o 
  14   1   7       12.32        2.55     23.75 o 
  15   1   7       32.69        5.34     26.95 o 
 -17   2   7       77.72      122.67     36.12 o 
 -16   2   7       17.57       41.65     32.66 o 
 -15   2   7       50.80       93.33     71.96 o 
 -14   2   7        0.05        8.49     26.38 o 
 -13   2   7        3.90       -0.73     20.03 o 
 -12   2   7       77.20       73.30     18.69 o 
 -11   2   7     1228.08     1098.11     35.76 o 
 -10   2   7       15.83       19.17     11.91 o 
  -9   2   7      791.77      750.21     20.12 o 
  -8   2   7      115.62      118.90      8.65 o 
  -7   2   7      543.23      528.86     15.09 o 
  -6   2   7     2255.69     2142.41     29.07 o 
  -5   2   7      931.22     1009.57     20.79 o 
  -4   2   7     2312.20     2351.94     39.02 o 
  -3   2   7     5102.33     5182.87     91.27 o 
  -2   2   7     1093.15     1135.95     53.02 o 
  -1   2   7       54.56       44.98      5.90 o 
   0   2   7       66.29       88.69      6.73 o 
   1   2   7      880.05      873.40     18.22 o 
   2   2   7      144.01      186.16      9.64 o 
   3   2   7       37.87       36.92      7.05 o 
   4   2   7      152.58      177.62     10.54 o 
   5   2   7      498.31      494.89     18.13 o 
   6   2   7       87.76       84.40      9.76 o 
   7   2   7       77.04      104.09     12.40 o 
   8   2   7      169.30      186.72     25.28 o 
   9   2   7        4.49       29.50     30.47 o 
  10   2   7       60.75       12.34     20.33 o 
  11   2   7      377.45      368.84     29.35 o 
  12   2   7      132.50      122.39     25.30 o 
  13   2   7        2.25      -10.64     23.99 o 
  14   2   7       18.01      -23.32     23.32 o 
  15   2   7      283.63      273.22     39.35 o 
 -16   3   7       39.04       87.41     58.98 o 
 -15   3   7        4.06       58.97     43.82 o 
 -14   3   7       10.55       70.51     39.04 o 
 -13   3   7       97.49       78.71     28.24 o 
 -12   3   7      128.52       94.63     23.84 o 
 -11   3   7      241.26      310.60     27.73 o 
 -10   3   7        5.40      -21.32     21.32 o 
  -9   3   7        2.70       -7.38      9.47 o 
  -8   3   7      221.03      195.47     11.91 o 
  -7   3   7      410.20      407.57     15.58 o 
  -6   3   7      132.88      139.17      9.57 o 
  -5   3   7       50.48       39.23      9.45 o 
  -4   3   7     1973.50     2155.50     49.43 o 
  -3   3   7      703.08      622.09     41.31 o 
  -2   3   7      157.90      243.08     23.12 o 
  -1   3   7     2353.43     2469.10     71.95 o 
   0   3   7       90.77       86.07      6.53 o 
   1   3   7     1499.34     1323.98     21.42 o 
   2   3   7      113.35       90.49      7.43 o 
   3   3   7       61.32       87.76      8.16 o 
   4   3   7       37.74       60.10      7.27 o 
   5   3   7       28.44       27.43      7.16 o 
   6   3   7      118.58      122.53     11.95 o 
   7   3   7       18.38       14.71      7.77 o 
   8   3   7     1051.41      998.92     53.10 o 
   9   3   7      141.55      168.84     19.77 o 
  10   3   7        0.67       -3.33     20.36 o 
  11   3   7        7.79       39.24     21.90 o 
  12   3   7      387.73      464.07     34.86 o 
  13   3   7        2.62       -3.64     35.24 o 
  14   3   7       41.12       36.29     24.11 o 
  15   3   7        5.07       23.61     23.97 o 
 -16   4   7       10.44       63.95     43.85 o 
 -15   4   7       79.39      167.54     49.04 o 
 -14   4   7       14.73       53.62     30.25 o 
 -13   4   7        0.06       31.56     26.65 o 
 -12   4   7        0.11       -2.67     31.49 o 
 -11   4   7       51.21       22.41     21.70 o 
 -10   4   7       17.19      -29.09     44.42 o 
  -9   4   7      680.98      633.29     39.29 o 
  -8   4   7      100.57      112.60     17.16 o 
  -7   4   7       70.17       93.28      9.68 o 
  -6   4   7      480.75      450.30     18.06 o 
  -5   4   7        0.08       -6.86     12.58 o 
  -4   4   7       72.44       76.40     16.52 o 
  -3   4   7        3.39        5.67     12.22 o 
  -2   4   7       90.03      120.78     29.96 o 
  -1   4   7      450.23      450.77     16.70 o 
   0   4   7        7.32        3.54      4.13 o 
   1   4   7       21.57       53.93     13.15 o 
   2   4   7        0.34        1.85      5.17 o 
   3   4   7      271.58      331.16     12.31 o 
   4   4   7      454.99      446.01     14.74 o 
   5   4   7      181.83      203.13     11.49 o 
   6   4   7       12.18       11.45      9.68 o 
   7   4   7      136.70      152.22     14.42 o 
   8   4   7       74.16       72.21     16.60 o 
   9   4   7       15.64        8.90     15.73 o 
  10   4   7       11.84       12.21     17.05 o 
  11   4   7        1.56        6.44     18.15 o 
  12   4   7       15.95       -2.78     20.48 o 
  13   4   7       10.26       -0.57     21.04 o 
  14   4   7        8.33      -22.00     22.00 o 
 -16   5   7      251.57      357.86     60.23 o 
 -15   5   7        1.03       35.40     41.62 o 
 -14   5   7       12.53        4.67     26.78 o 
 -13   5   7       33.69       37.56     28.50 o 
 -12   5   7       25.81       14.17     24.75 o 
 -11   5   7       68.59       60.32     45.45 o 
 -10   5   7      223.20      273.31     62.46 o 
  -9   5   7      349.21      648.46     77.36 o 
  -8   5   7     1017.72      914.59     83.10 o 
  -7   5   7      275.74      288.25     29.75 o 
  -6   5   7       76.27       57.43     18.54 o 
  -5   5   7      867.39      863.53     43.09 o 
  -4   5   7     1228.54     1204.07     88.17 o 
  -3   5   7      137.79      173.49     22.43 o 
  -2   5   7       78.56       83.85     17.39 o 
  -1   5   7      260.40      269.89     23.77 o 
   0   5   7      655.85      626.08     21.48 o 
   1   5   7       95.96      126.20     11.72 o 
   2   5   7      836.28      852.71     18.52 o 
   3   5   7      143.53      154.34     10.44 o 
   4   5   7       13.02       10.83      7.01 o 
   6   5   7      241.19      255.22     16.62 o 
   7   5   7        3.94        5.57     14.11 o 
   8   5   7       40.92       12.50     15.92 o 
   9   5   7       40.30       24.59     16.77 o 
  10   5   7       23.62        6.54     18.15 o 
  11   5   7        0.05      -16.71     16.71 o 
  12   5   7       70.50       16.97     19.04 o 
  13   5   7      340.80      328.54     38.06 o 
  14   5   7        1.28       -5.33     21.52 o 
 -15   6   7       46.56       67.00     31.90 o 
 -14   6   7       84.77      129.41     34.33 o 
 -13   6   7      153.51      150.08     34.80 o 
 -12   6   7       53.87       34.28     44.19 o 
 -11   6   7       63.65       77.50     52.22 o 
 -10   6   7       10.57       -8.10     40.74 o 
  -9   6   7      791.73      807.86     82.44 o 
  -8   6   7       57.77       28.24     40.58 o 
  -7   6   7       33.80       21.13     37.20 o 
  -6   6   7     1445.98     1261.97     54.67 o 
  -5   6   7      181.76       34.71     17.57 o 
  -4   6   7      159.58      198.28     27.14 o 
  -3   6   7      284.24      301.61     46.71 o 
  -2   6   7      191.69      202.66     37.89 o 
  -1   6   7       21.48       34.19      7.91 o 
   0   6   7       20.70       25.68      8.57 o 
   1   6   7        4.25        3.02      8.31 o 
   2   6   7      395.22      458.51     22.51 o 
   3   6   7       50.34       61.75     10.13 o 
   4   6   7        3.56       29.53     11.08 o 
   5   6   7      528.57      480.66     23.36 o 
   6   6   7       31.18       37.13     13.02 o 
   7   6   7      756.39      768.51     29.45 o 
   8   6   7        1.72        5.62     15.29 o 
   9   6   7       57.01       95.43     23.09 o 
  10   6   7        0.01       11.42     17.36 o 
  11   6   7       57.66       47.10     20.57 o 
  12   6   7       18.13        5.93     30.44 o 
  13   6   7        4.39       21.11     22.37 o 
 -14   7   7      105.42      130.75     35.82 o 
 -13   7   7       91.47      132.62     32.68 o 
 -12   7   7        7.60       -5.66     53.51 o 
 -11   7   7        0.61       29.36     49.48 o 
 -10   7   7       67.26       51.15     49.92 o 
  -9   7   7       43.53       39.40     43.06 o 
  -8   7   7      206.50      205.99     53.76 o 
  -7   7   7      149.33      123.55     47.55 o 
  -6   7   7      680.38      417.34     61.92 o 
  -5   7   7       76.09       31.58     38.92 o 
  -4   7   7      804.82      836.60     50.70 o 
  -3   7   7      316.53      320.42     37.19 o 
  -2   7   7       16.67       17.49     19.67 o 
  -1   7   7      318.15      312.74     18.01 o 
   0   7   7       48.73       56.10      9.83 o 
   1   7   7        3.11       28.65      9.74 o 
   2   7   7        2.29       16.85     18.02 o 
   3   7   7     1194.64     1214.75     36.11 o 
   4   7   7     1061.67     1060.27     38.57 o 
   5   7   7       37.79       42.54     16.85 o 
   6   7   7     1588.51     1711.65     51.18 o 
   7   7   7       30.96       40.69     19.57 o 
   8   7   7      132.53      145.80     22.15 o 
   9   7   7       11.44        9.73     18.28 o 
  10   7   7       53.51       34.18     23.21 o 
  11   7   7        9.01       31.11     18.79 o 
  12   7   7        5.92       13.85     19.21 o 
  13   7   7      222.29      226.47     28.23 o 
 -14   8   7       33.31      117.93     30.77 o 
 -13   8   7      195.24      196.65     34.16 o 
 -12   8   7       41.24       30.48     52.10 o 
 -11   8   7       45.78       77.99     52.30 o 
 -10   8   7       15.77       -0.25     43.03 o 
  -9   8   7        1.83       42.32     43.48 o 
  -8   8   7        2.84       -7.27     37.04 o 
  -7   8   7      201.63      183.92     55.42 o 
  -6   8   7      166.37      117.11     45.69 o 
  -5   8   7      533.23      479.89     71.26 o 
  -4   8   7       23.00      112.13     90.42 o 
  -3   8   7        2.47        8.90     22.85 o 
  -2   8   7       53.60       70.08     24.78 o 
  -1   8   7      208.28      244.05     31.73 o 
   0   8   7        0.01       -7.51     17.63 o 
   1   8   7      679.73      737.28     39.11 o 
   2   8   7       12.57        1.78     18.25 o 
   3   8   7        0.18      -20.53     20.53 o 
   4   8   7        2.21        0.36     15.11 o 
   5   8   7        0.38       30.42     16.95 o 
   6   8   7        4.50       26.41     18.37 o 
   7   8   7      201.96      226.78     32.34 o 
   8   8   7       27.96       43.51     39.83 o 
   9   8   7        0.50       22.85     24.67 o 
  10   8   7       23.44       26.19     19.07 o 
  11   8   7       18.55       11.94     20.61 o 
  12   8   7        0.08       -9.84     21.04 o 
 -13   9   7        9.60       59.69     76.60 o 
 -12   9   7      104.58       67.95     55.64 o 
 -11   9   7      510.12      565.65     80.33 o 
 -10   9   7      146.31      109.85     50.85 o 
  -9   9   7        0.18       24.57     38.55 o 
  -8   9   7      175.56      135.12     54.35 o 
  -7   9   7       21.63       -6.51     18.69 o 
  -6   9   7      134.01      112.53     52.16 o 
  -5   9   7       59.85       75.19     47.27 o 
  -4   9   7       63.45       71.95     29.69 o 
  -3   9   7       19.56       20.87     26.10 o 
  -2   9   7      460.16      459.37     41.58 o 
  -1   9   7      943.23      935.26     53.66 o 
   0   9   7      527.85      468.04     36.15 o 
   1   9   7       34.56       25.95     20.50 o 
   2   9   7        0.06       21.73     24.91 o 
   3   9   7       97.39       83.32     29.34 o 
   4   9   7       79.93       33.22     21.26 o 
   5   9   7      212.00      215.30     25.29 o 
   6   9   7      194.10      201.18     25.41 o 
   7   9   7      102.32      155.61     24.83 o 
   8   9   7        0.56      -14.15     20.86 o 
   9   9   7       63.26       67.34     23.28 o 
  10   9   7      312.01      320.60     30.91 o 
  11   9   7        7.77       28.35     24.17 o 
 -11  10   7       14.15      -18.29     51.30 o 
 -10  10   7       78.17      121.78     46.94 o 
  -9  10   7      141.62      116.16     51.19 o 
  -8  10   7      319.29      235.93     61.69 o 
  -7  10   7      126.84       94.66     50.91 o 
  -6  10   7       58.20       57.66     44.11 o 
  -5  10   7       39.35       47.90     48.70 o 
  -4  10   7       98.03       57.36     51.78 o 
  -3  10   7      513.16      543.80     50.12 o 
  -2  10   7        8.54       33.17     29.02 o 
  -1  10   7       32.61       38.80     27.23 o 
   0  10   7      133.46      116.39     26.44 o 
   1  10   7       39.72       83.59     24.26 o 
   2  10   7       16.18        2.93     29.10 o 
   3  10   7      130.36      168.55     36.07 o 
   4  10   7       19.31       -2.24     28.16 o 
   5  10   7       48.15       68.97     23.38 o 
   6  10   7       73.28      148.27     25.68 o 
   7  10   7       28.01      108.74     25.82 o 
   8  10   7      101.70      151.04     44.82 o 
   9  10   7        1.53       29.46     29.67 o 
  10  10   7       56.26      107.50     49.69 o 
 -10  11   7       29.47      121.12     45.85 o 
  -9  11   7        0.33       20.92     46.39 o 
  -8  11   7       58.04      134.74     49.42 o 
  -7  11   7        1.23      -23.01     42.96 o 
  -6  11   7      203.94      221.36     64.99 o 
  -5  11   7       29.45       23.15     48.08 o 
  -4  11   7        4.61      -45.29     46.52 o 
  -3  11   7      197.24      286.30     42.86 o 
  -2  11   7      182.74      212.89     38.11 o 
  -1  11   7      228.04      269.13     40.86 o 
   0  11   7        1.86       13.04     24.57 o 
   1  11   7       34.70        7.14     28.88 o 
   2  11   7       66.51      101.63     37.08 o 
   3  11   7       98.43       51.24     34.47 o 
   4  11   7       10.55        4.97     32.77 o 
   5  11   7       56.15       56.07     30.57 o 
   6  11   7      125.74      149.55     53.15 o 
   7  11   7      120.31       58.17     30.23 o 
   8  11   7        1.11        0.77     36.72 o 
  -8  12   7        8.68       19.82     42.81 o 
  -7  12   7        8.45       24.14     49.23 o 
  -6  12   7       14.74       85.99     51.50 o 
  -5  12   7      173.17      207.30     68.28 o 
  -4  12   7        0.87       22.45     50.31 o 
  -3  12   7      222.21      222.49     64.76 o 
  -2  12   7       22.13       44.48     31.51 o 
  -1  12   7        7.57       -9.16     27.91 o 
   0  12   7       36.46       22.61     36.82 o 
   1  12   7        2.47      -18.08     32.30 o 
   2  12   7        0.52        6.03     29.58 o 
   3  12   7       76.33       45.66     32.42 o 
   4  12   7       22.13        7.02     29.73 o 
   5  12   7       23.26       23.52     29.95 o 
   6  12   7        2.63      -18.24     18.24 o 
  -5  13   7       14.49       37.46     53.56 o 
  -4  13   7        2.53       46.30     48.80 o 
  -3  13   7        7.34       55.40     51.48 o 
  -2  13   7       52.22       62.13     52.82 o 
  -1  13   7       20.42       -1.00     41.44 o 
   0  13   7        8.97       -0.44     37.73 o 
   1  13   7       28.57      -35.61     36.99 o 
   2  13   7       49.16       47.13     34.81 o 
   3  13   7       77.62       45.70     59.69 o 
 -16   0   8        0.99        5.54     43.29 o 
 -15   0   8       32.65      107.06     46.01 o 
 -14   0   8       91.50      115.81     55.45 o 
 -13   0   8       44.99       50.02     27.56 o 
 -12   0   8      495.82      518.26     52.28 o 
 -11   0   8        7.51        9.13     21.97 o 
 -10   0   8      729.83      686.18     41.67 o 
  -9   0   8      174.11      186.68     17.75 o 
  -8   0   8       46.02       59.48     11.47 o 
  -7   0   8      604.22      559.36     20.83 o 
  -6   0   8      655.00      794.71     38.85 o 
  -5   0   8      527.05      595.65     24.75 o 
  -4   0   8    18808.36    19110.04    350.38 o 
  -3   0   8      144.68      161.74     14.54 o 
  -2   0   8       10.97       24.99      9.18 o 
  -1   0   8      185.72      106.95     19.20 o 
   0   0   8     2051.38     1999.51     39.69 o 
   1   0   8     5394.01     5197.50    144.85 o 
   2   0   8    10361.08    10220.05    154.98 o 
   3   0   8      370.86      336.42     26.12 o 
   4   0   8      394.03      381.06     22.29 o 
   5   0   8       19.24        3.12     11.70 o 
   6   0   8      530.79      546.82     28.36 o 
   7   0   8       88.38       84.70     18.01 o 
   8   0   8       70.01       84.46     25.96 o 
   9   0   8      294.79      273.41     35.36 o 
  10   0   8       45.71       57.22     27.99 o 
  11   0   8        5.98       -0.42     17.90 o 
  12   0   8      123.18      137.58     34.26 o 
  13   0   8       26.12        9.21     33.22 o 
  14   0   8      643.46      589.22     57.10 o 
  15   0   8       50.41       39.76     37.41 o 
 -17   1   8      113.74      129.79     53.34 o 
 -16   1   8       18.79       81.29     89.60 o 
 -15   1   8       68.79      109.89     56.25 o 
 -14   1   8      170.77      208.97     43.87 o 
 -13   1   8       11.31       83.00     21.99 o 
 -12   1   8       21.96       23.49     18.84 o 
 -11   1   8        1.29       -0.07     13.38 o 
 -10   1   8        9.43       23.77     12.09 o 
  -9   1   8     2331.67     2159.25     34.02 o 
  -8   1   8      110.85      107.96     10.24 o 
  -7   1   8        0.46        6.75      5.88 o 
  -6   1   8       97.29      107.46      8.42 o 
  -5   1   8     2449.04     2580.01     40.81 o 
  -4   1   8     1173.89     1123.24     34.95 o 
  -3   1   8     1583.69     1634.14     31.08 o 
  -2   1   8     1351.81     1333.74     36.09 o 
  -1   1   8      624.22      644.80     19.96 o 
   0   1   8       28.07       42.13      6.90 o 
   1   1   8      342.79      317.64     13.64 o 
   2   1   8     2110.73     2061.30     65.16 o 
   3   1   8    15893.25    16006.02    160.64 o 
   4   1   8     1176.55     1189.60     23.89 o 
   5   1   8      108.67      127.75     10.24 o 
   6   1   8        0.08       -7.81      7.81 o 
   7   1   8      118.17      115.79     13.68 o 
   8   1   8      120.59       98.57     18.29 o 
   9   1   8      186.11      192.14     25.78 o 
  10   1   8        1.26       13.30     23.07 o 
  11   1   8      315.97      350.22     31.17 o 
  12   1   8        8.64       17.86     21.15 o 
  13   1   8       27.75       12.27     23.17 o 
  14   1   8        6.58       15.61     18.03 o 
  15   1   8       41.72       -1.30     16.96 o 
 -16   2   8        7.61       93.28     33.84 o 
 -15   2   8        3.31       62.73     35.64 o 
 -14   2   8       13.64       26.24     37.83 o 
 -13   2   8       67.34       38.97     22.81 o 
 -12   2   8      167.95      183.82     24.85 o 
 -11   2   8      685.39      611.00     32.65 o 
 -10   2   8     1558.60     1388.99     33.49 o 
  -9   2   8       76.21       70.81     12.30 o 
  -8   2   8      953.17      938.10     20.69 o 
  -7   2   8       49.53       42.24      6.89 o 
  -6   2   8      183.64      201.13     10.12 o 
  -5   2   8      545.02      497.37     13.93 o 
  -4   2   8      231.99      313.99     46.06 o 
  -3   2   8     1324.03     1260.27     56.01 o 
  -2   2   8      781.86      838.95     29.33 o 
  -1   2   8      453.83      454.91     21.09 o 
   0   2   8      386.61      401.51     13.77 o 
   1   2   8        1.41       -6.24      6.24 o 
   2   2   8     1381.80     1485.82     24.44 o 
   3   2   8     1313.47     1277.21     23.62 o 
   4   2   8      812.41      794.38     20.05 o 
   5   2   8        4.74        7.07      8.10 o 
   6   2   8       25.91       21.81      8.14 o 
   7   2   8      232.25      278.22     17.39 o 
   8   2   8       28.23       33.00     16.20 o 
   9   2   8       28.26       16.55     17.21 o 
  10   2   8        3.92      -10.67     17.58 o 
  11   2   8       16.84      -14.67     19.73 o 
  12   2   8       10.80       -1.50     14.36 o 
  13   2   8       95.73       62.85     24.83 o 
  14   2   8       48.19        0.66     24.28 o 
  15   2   8      101.65       82.53     28.16 o 
 -16   3   8       94.37      454.03     73.27 o 
 -15   3   8       44.01       37.91     43.16 o 
 -14   3   8       89.09       84.89     39.76 o 
 -13   3   8        0.47      -30.60     45.83 o 
 -12   3   8      126.10      116.35     28.89 o 
 -11   3   8        0.86        2.84     22.24 o 
 -10   3   8        6.04      -20.79     20.79 o 
  -9   3   8      582.61      555.21     32.64 o 
  -8   3   8     1684.16     1627.90     44.80 o 
  -7   3   8      586.95      628.33     19.38 o 
  -6   3   8        1.44       15.33      5.24 o 
  -5   3   8       29.91       47.83     12.90 o 
  -4   3   8       78.37       83.93     13.28 o 
  -3   3   8      389.98      322.03     26.21 o 
  -2   3   8      197.06      171.90     19.15 o 
  -1   3   8     1819.24     1829.51     29.72 o 
   0   3   8        6.96        4.53      4.93 o 
   1   3   8      450.51      429.09     14.05 o 
   2   3   8     1051.62     1145.40     23.13 o 
   3   3   8      897.44      947.17     20.43 o 
   4   3   8      861.63      774.38     19.37 o 
   5   3   8      302.92      286.77     13.31 o 
   6   3   8      889.57      746.43     24.36 o 
   7   3   8      636.94      566.83     24.01 o 
   8   3   8      171.76      170.60     25.00 o 
   9   3   8       27.77        7.96     14.53 o 
  10   3   8      144.97      151.24     25.10 o 
  11   3   8        2.81      -19.63     19.63 o 
  12   3   8        0.04      -19.98     19.98 o 
  13   3   8        0.45       -4.65     26.86 o 
  14   3   8       27.46       23.40     23.50 o 
 -16   4   8       36.44      110.29     44.28 o 
 -15   4   8        2.34        9.43     39.06 o 
 -14   4   8        6.16        8.85     27.25 o 
 -13   4   8       10.08      -16.96     24.95 o 
 -12   4   8       66.89       57.74     27.41 o 
 -11   4   8       16.89       22.15     41.35 o 
 -10   4   8        1.88       12.19     44.30 o 
  -9   4   8      253.11      286.70     58.26 o 
  -8   4   8      301.76      300.85     33.87 o 
  -7   4   8      598.59      559.84     42.98 o 
  -6   4   8      728.01      696.85     37.07 o 
  -5   4   8        0.00        2.15     11.57 o 
  -4   4   8      537.64      519.51     30.50 o 
  -3   4   8     1098.14     1124.00     44.00 o 
  -2   4   8        7.21        6.72     12.32 o 
  -1   4   8      239.50      226.86     11.21 o 
   0   4   8      886.60      972.78     16.60 o 
   1   4   8       33.55       34.87      5.77 o 
   2   4   8      905.90      941.81     20.17 o 
   3   4   8      115.74      146.22      9.84 o 
   4   4   8       75.67       84.81     11.18 o 
   5   4   8        2.55       14.72      7.89 o 
   6   4   8     1943.73     1874.90     38.40 o 
   7   4   8      233.26      201.77     17.97 o 
   8   4   8      121.17      157.04     18.82 o 
   9   4   8      572.15      575.22     28.54 o 
  10   4   8       40.37       44.84     19.01 o 
  11   4   8      129.56      160.64     25.86 o 
  12   4   8       43.72       26.40     26.96 o 
  13   4   8        3.45       24.88     29.65 o 
  14   4   8        8.96      -13.55     21.52 o 
 -15   5   8      125.89      278.03     54.73 o 
 -14   5   8       19.99       62.11     49.02 o 
 -13   5   8       56.31       77.59     29.68 o 
 -12   5   8       42.16       84.31     28.76 o 
 -11   5   8       10.91       28.67     45.50 o 
 -10   5   8      589.69      578.94     80.47 o 
  -9   5   8       20.51       -0.23     43.14 o 
  -8   5   8      290.99      358.18     62.49 o 
  -7   5   8      206.04      219.84     29.32 o 
  -6   5   8       81.87      120.06     23.31 o 
  -5   5   8       52.78       72.34     15.24 o 
  -4   5   8      109.81      111.52     22.54 o 
  -3   5   8        4.39       -2.09     15.62 o 
  -2   5   8       36.64       24.80     16.46 o 
  -1   5   8      211.97      205.98     14.74 o 
   0   5   8       35.43       19.48      8.55 o 
   1   5   8      149.19      135.84     11.20 o 
   2   5   8       96.04       81.67      9.81 o 
   3   5   8      655.24      653.81     17.43 o 
   4   5   8       31.97       32.45      8.21 o 
   5   5   8      228.78      225.00     15.35 o 
   6   5   8       31.30       30.73     12.64 o 
   7   5   8      301.59      380.55     23.96 o 
   8   5   8       55.39       78.12     17.54 o 
   9   5   8       32.14       10.17     16.68 o 
  10   5   8       59.95       61.39     20.52 o 
  11   5   8       78.37       83.23     21.21 o 
  12   5   8      617.95      672.36     38.30 o 
  13   5   8       41.57       42.38     23.67 o 
  14   5   8        2.55        3.59     43.11 o 
 -15   6   8        9.32       58.81     41.15 o 
 -14   6   8        0.76       37.32     29.37 o 
 -13   6   8      174.25      156.69     71.29 o 
 -12   6   8       54.38       50.11     52.17 o 
 -11   6   8      246.21      294.42     75.36 o 
 -10   6   8       58.33       41.31     45.94 o 
  -9   6   8      104.73       92.75     50.16 o 
  -8   6   8      156.71      158.68     52.04 o 
  -7   6   8       16.49        5.52     19.56 o 
  -6   6   8     1298.00     1103.99     85.24 o 
  -5   6   8      250.11      235.78     69.68 o 
  -4   6   8      535.98      562.86     42.11 o 
  -3   6   8      234.99      254.16     31.48 o 
  -2   6   8        5.29        8.01      7.61 o 
  -1   6   8        5.46       21.27      8.20 o 
   0   6   8        4.44       10.74      8.59 o 
   1   6   8        0.20        9.21      9.59 o 
   2   6   8        5.79       -2.23      6.67 o 
   3   6   8      233.89      257.59     17.39 o 
   4   6   8      831.68      803.01     23.91 o 
   5   6   8       11.07       26.54     11.66 o 
   6   6   8       87.77       65.38     17.36 o 
   7   6   8      647.50      665.95     28.41 o 
   8   6   8      198.49      212.36     21.49 o 
   9   6   8       11.37       29.14     17.96 o 
  10   6   8       27.55       25.44     18.59 o 
  11   6   8        6.11      -18.82     18.82 o 
  12   6   8        9.32       -4.93     19.44 o 
  13   6   8       58.40       16.88     30.78 o 
 -14   7   8       23.38      117.04     32.45 o 
 -13   7   8       12.30       28.58     27.97 o 
 -12   7   8      167.16      194.40     70.25 o 
 -11   7   8        3.19      -38.63     41.79 o 
 -10   7   8       90.04       82.20     48.06 o 
  -9   7   8      132.41       55.14     43.04 o 
  -8   7   8      132.97      101.66     50.41 o 
  -7   7   8        0.45      -25.47     36.89 o 
  -5   7   8       75.91      107.17     27.64 o 
  -3   7   8       67.29       48.03     24.87 o 
  -2   7   8     1765.42     1787.94     74.83 o 
  -1   7   8       36.45       36.93     33.73 o 
   0   7   8       17.63       47.70     22.07 o 
   1   7   8     1298.53     1270.17     33.72 o 
   2   7   8      500.18      482.58     23.33 o 
   3   7   8      142.54      166.20     13.87 o 
   4   7   8        5.00      -12.28     15.05 o 
   5   7   8      271.98      263.07     25.23 o 
   6   7   8      267.79      265.29     27.60 o 
   7   7   8      180.00      208.19     23.18 o 
   8   7   8      189.40      238.43     25.81 o 
   9   7   8      151.91      127.87     23.06 o 
  10   7   8       76.70       72.83     22.66 o 
  11   7   8      241.57      307.49     53.41 o 
  12   7   8       47.56       51.39     20.73 o 
 -13   8   8       23.55      115.81     56.51 o 
 -12   8   8      238.93      293.15     81.74 o 
 -11   8   8       45.74       37.44     50.27 o 
 -10   8   8      189.32      154.58     58.65 o 
  -9   8   8       13.96       40.84     40.38 o 
  -8   8   8       46.70       49.11     41.28 o 
  -7   8   8      675.33      527.89     72.49 o 
  -6   8   8       99.46      129.03     51.13 o 
  -5   8   8       70.74      126.21     49.71 o 
  -4   8   8     1404.34     1465.69     63.43 o 
  -3   8   8      544.47      716.30    129.43 o 
  -2   8   8      216.00      192.24     31.02 o 
  -1   8   8      174.46      146.05     27.82 o 
   0   8   8      107.70      174.54     28.81 o 
   1   8   8      599.76      554.20     38.64 o 
   2   8   8        6.26       -5.03     17.91 o 
   3   8   8      207.19      190.37     23.15 o 
   4   8   8      225.51      233.63     24.07 o 
   5   8   8      650.87      682.53     34.52 o 
   6   8   8      224.02      267.34     27.45 o 
   7   8   8       18.02       42.03     21.31 o 
   8   8   8        9.36       -9.38     17.41 o 
   9   8   8       15.72       17.43     20.14 o 
  10   8   8        0.05       -9.55     19.91 o 
  11   8   8        1.52       -1.54     32.40 o 
  12   8   8        9.83      -17.94     23.98 o 
 -12   9   8      187.55      350.20     77.73 o 
 -11   9   8       44.28       18.08     51.39 o 
 -10   9   8      127.85       98.69     52.34 o 
  -9   9   8      138.26      183.75     54.04 o 
  -8   9   8        0.19      -36.45     40.76 o 
  -7   9   8      252.26       59.68     31.62 o 
  -6   9   8        3.40       -1.53     39.98 o 
  -5   9   8        0.00       -5.83     43.59 o 
  -4   9   8      147.73      160.87     34.16 o 
  -3   9   8      157.40      116.96     31.86 o 
  -2   9   8      482.15      573.11     49.26 o 
  -1   9   8        0.00       16.93     24.48 o 
   0   9   8      308.36      390.10     56.28 o 
   1   9   8      480.73      477.76     35.91 o 
   2   9   8        0.09      -21.23     24.64 o 
   3   9   8       20.19       13.92     26.99 o 
   4   9   8       54.53       42.78     24.60 o 
   5   9   8        6.56       22.90     18.71 o 
   6   9   8        3.54       40.09     27.81 o 
   7   9   8       17.37       46.98     35.10 o 
   8   9   8       12.65      -16.82     17.30 o 
   9   9   8       56.24       64.26     20.16 o 
  10   9   8       20.16       55.44     21.34 o 
  11   9   8      179.15      221.67     28.61 o 
 -11  10   8       56.91       81.19     48.99 o 
 -10  10   8        9.95      -24.54     37.18 o 
  -9  10   8       76.06       51.18     49.44 o 
  -8  10   8      190.94       48.09     42.44 o 
  -7  10   8      110.76       84.24     53.97 o 
  -6  10   8       56.76       44.65     47.03 o 
  -5  10   8       78.83       83.09     55.30 o 
  -4  10   8      162.83      141.01     36.91 o 
  -3  10   8      148.33      158.92     37.07 o 
  -2  10   8       28.41       -6.71     28.86 o 
  -1  10   8       12.88       31.49     28.88 o 
   0  10   8      104.75      121.45     44.71 o 
   1  10   8        0.92        1.24     28.84 o 
   2  10   8        0.02       42.64     30.54 o 
   3  10   8       78.79      112.43     49.48 o 
   4  10   8       52.33       61.80     32.79 o 
   5  10   8       15.90        1.67     30.70 o 
   6  10   8       36.23      -21.08     25.45 o 
   7  10   8        0.45       -5.29     26.36 o 
   8  10   8       21.62       73.24     38.72 o 
   9  10   8       31.07       54.37     32.40 o 
 -10  11   8       42.99      133.17     47.40 o 
  -9  11   8       17.12       62.30     47.33 o 
  -8  11   8        5.87       21.01     45.50 o 
  -7  11   8       23.84       58.60     47.34 o 
  -6  11   8        2.88      -17.82     45.21 o 
  -5  11   8       53.86       80.80     52.04 o 
  -4  11   8       62.43      -19.14     53.84 o 
  -3  11   8       35.33       43.06     33.28 o 
  -2  11   8        4.40       33.08     31.93 o 
  -1  11   8      264.52      298.27     41.97 o 
   0  11   8       23.54       49.80     30.29 o 
   1  11   8       80.15      106.32     48.11 o 
   3  11   8        2.58       28.24     30.65 o 
   4  11   8       34.52       11.66     28.67 o 
   5  11   8      167.32      106.92     34.40 o 
   6  11   8        0.43       -2.63     29.71 o 
   7  11   8       85.94      223.51     67.45 o 
   8  11   8       14.86       -1.99     28.34 o 
  -8  12   8        3.27       45.19     41.82 o 
  -7  12   8       38.04       49.57     44.15 o 
  -6  12   8       91.29        8.73     51.14 o 
  -5  12   8      138.05      235.95     71.18 o 
  -4  12   8       56.22        5.76     50.89 o 
  -3  12   8        3.52       90.05     51.71 o 
  -2  12   8        3.07       19.60     31.40 o 
  -1  12   8        2.29        6.73     28.10 o 
   0  12   8      176.93      204.61     55.27 o 
   1  12   8        0.34        8.31     36.53 o 
   2  12   8       21.49       55.18     39.77 o 
   3  12   8       33.43        9.38     30.92 o 
   4  12   8       34.76        3.16     37.09 o 
   5  12   8        1.94      -15.04     28.22 o 
   6  12   8       37.68       -7.53     26.48 o 
  -4  13   8      389.77      512.53     88.72 o 
  -3  13   8       78.10       66.97     56.15 o 
  -2  13   8      226.96      357.71     74.59 o 
  -1  13   8      267.94      345.77     70.18 o 
   0  13   8      133.39      141.32     55.44 o 
   1  13   8       35.74       43.75     42.79 o 
   2  13   8       53.18       63.11     43.32 o 
   3  13   8      106.36       86.33     43.19 o 
 -16   1   9        0.95      -23.58     43.34 o 
 -15   1   9       24.41       81.26     32.97 o 
 -14   1   9       13.26       74.58     48.19 o 
 -13   1   9      137.06      142.98     28.78 o 
 -12   1   9       54.55       85.34     17.83 o 
 -11   1   9        5.05       -2.76     13.01 o 
 -10   1   9        0.21       -0.50     10.42 o 
  -9   1   9       18.40       35.55      8.60 o 
  -8   1   9      790.48      735.26     19.72 o 
  -7   1   9      377.57      418.78     14.28 o 
  -6   1   9        6.25       18.54      5.91 o 
  -5   1   9      362.33      401.62     17.95 o 
  -4   1   9     3387.49     3347.09     66.87 o 
  -3   1   9      119.10      149.08     16.43 o 
  -2   1   9       74.09       95.82      9.74 o 
  -1   1   9       78.32       75.78      9.06 o 
   0   1   9     2105.17     1938.19     31.75 o 
   1   1   9     1191.19     1077.88     24.79 o 
   2   1   9      231.20      260.23     11.99 o 
   3   1   9     1816.04     1855.82     29.76 o 
   4   1   9       14.07       29.97      8.25 o 
   5   1   9        0.13       -0.03      7.64 o 
   6   1   9       11.68       -0.18      8.45 o 
   7   1   9      251.86      274.18     19.37 o 
   8   1   9       41.34       67.40     17.66 o 
   9   1   9      287.19      231.70     24.37 o 
  10   1   9       17.64       17.68     13.41 o 
  11   1   9       57.73       44.65     22.29 o 
  12   1   9       27.89        9.86     20.96 o 
  13   1   9       11.06       18.57     22.56 o 
  14   1   9        6.28      -22.73     22.73 o 
 -16   2   9       59.71      293.30     63.07 o 
 -15   2   9        6.50       36.80     42.63 o 
 -14   2   9        4.01       71.21     39.65 o 
 -13   2   9        0.04      -23.29     23.29 o 
 -12   2   9       25.55       30.72     37.16 o 
 -11   2   9       54.25       59.36     18.68 o 
 -10   2   9      121.30      105.01     16.59 o 
  -9   2   9        0.02       19.01     14.03 o 
  -8   2   9      727.12      669.47     17.59 o 
  -7   2   9       21.17       24.29      7.27 o 
  -6   2   9      122.23      147.66      9.76 o 
  -5   2   9      377.46      377.69     11.27 o 
  -4   2   9      129.92      111.28     14.57 o 
  -3   2   9     1045.55     1210.17     41.93 o 
  -2   2   9      244.08      271.80     20.87 o 
  -1   2   9       60.03      100.96      8.41 o 
   0   2   9      227.60      235.98     16.98 o 
   1   2   9      106.40       74.96      8.50 o 
   2   2   9        0.12       -0.35      6.37 o 
   3   2   9      748.27      738.83     19.13 o 
   4   2   9        6.00        6.08      7.59 o 
   5   2   9        5.06       42.74     20.15 o 
   6   2   9      213.27      241.19     15.10 o 
   7   2   9       80.02       60.48     13.45 o 
   8   2   9      453.00      551.31     64.34 o 
   9   2   9       59.74       33.09     18.25 o 
  10   2   9      345.86      338.35     28.76 o 
  11   2   9      121.67       88.30     24.09 o 
  12   2   9       14.44       -1.00     21.61 o 
  13   2   9        9.66       11.36     22.32 o 
  14   2   9       12.69       11.04     16.30 o 
 -16   3   9        0.13       20.28     45.17 o 
 -15   3   9      100.94      140.37     48.24 o 
 -14   3   9       16.96       14.28     35.47 o 
 -13   3   9        2.99        6.84     25.23 o 
 -12   3   9        3.61        1.37     23.38 o 
 -11   3   9      328.13      344.20     37.51 o 
 -10   3   9     1205.13     1273.92     95.43 o 
  -9   3   9      821.19      784.44     53.39 o 
  -8   3   9      724.61      778.56     51.54 o 
  -7   3   9        0.02       -3.55     12.04 o 
  -6   3   9        0.13       -9.17      9.67 o 
  -5   3   9      154.09      162.32     18.05 o 
  -4   3   9       50.57       54.14     12.84 o 
  -3   3   9        9.92       -2.34      9.47 o 
  -2   3   9      504.55      465.67     32.02 o 
  -1   3   9      407.21      925.27     51.26 o 
   0   3   9       11.37        8.32      5.42 o 
   1   3   9     1988.26     1839.31     29.54 o 
   2   3   9       26.25       11.55      6.81 o 
   3   3   9      334.55      344.84     14.17 o 
   4   3   9        1.22        4.89      8.98 o 
   5   3   9      104.40      110.11     12.06 o 
   6   3   9      207.99      220.57     18.51 o 
   7   3   9      407.72      387.72     25.76 o 
   8   3   9       22.10        3.99     17.87 o 
   9   3   9      170.85      200.23     24.18 o 
  10   3   9        6.72        6.44     22.97 o 
  11   3   9      148.73      146.50     31.09 o 
  12   3   9       27.12        1.53     20.99 o 
  13   3   9        7.97        3.21     23.88 o 
  14   3   9       76.46       74.96     26.82 o 
 -16   4   9       51.12      169.57     48.67 o 
 -15   4   9       37.32       94.51     44.66 o 
 -14   4   9        9.34       -2.21     27.05 o 
 -13   4   9      175.40      184.86     50.75 o 
 -12   4   9       54.13       40.54     26.29 o 
 -11   4   9        7.06       17.78     41.89 o 
 -10   4   9      381.88      289.35     64.97 o 
  -9   4   9       71.68       92.17     49.06 o 
  -8   4   9        7.12      -22.43     22.43 o 
  -7   4   9      216.74      251.99     32.62 o 
  -6   4   9       73.73       94.21     23.18 o 
  -5   4   9      199.93      223.94     21.12 o 
  -4   4   9     1189.02     1180.53     44.80 o 
  -3   4   9     1400.10     1509.27     52.37 o 
  -2   4   9      230.80      295.06     28.17 o 
  -1   4   9      399.71      388.05     23.12 o 
   0   4   9        6.74       26.21      5.65 o 
   1   4   9      238.27      217.33     10.72 o 
   2   4   9      351.39      425.08     15.95 o 
   3   4   9      222.25      210.94     12.52 o 
   4   4   9       64.37       71.68      8.92 o 
   5   4   9       73.37       63.30     12.04 o 
   6   4   9      193.08      165.13     15.77 o 
   7   4   9      317.30      316.71     24.89 o 
   8   4   9      151.08      169.29     25.71 o 
   9   4   9        2.90        2.72     14.94 o 
  10   4   9       92.92       86.32     23.15 o 
  11   4   9      120.61      102.19     23.91 o 
  12   4   9       17.02      -10.85     22.68 o 
  13   4   9       39.44       65.94     25.00 o 
  14   4   9      152.48      164.38     29.78 o 
 -15   5   9       31.01       52.06     39.30 o 
 -14   5   9        0.00       54.17     29.42 o 
 -13   5   9        0.06        1.59     35.47 o 
 -12   5   9        4.84      -33.36     39.67 o 
 -11   5   9       24.45      -41.29     41.29 o 
 -10   5   9       77.21       52.77     46.82 o 
  -9   5   9      534.74      543.21     75.73 o 
  -8   5   9        9.72       23.01     24.74 o 
  -7   5   9     1532.39     1395.14     62.04 o 
  -6   5   9      333.28      259.44     41.98 o 
  -5   5   9      201.31      231.31     32.77 o 
  -4   5   9      107.12      122.20     22.79 o 
  -3   5   9       59.29       45.13     19.59 o 
  -2   5   9      495.36      547.18     37.32 o 
  -1   5   9       11.08       14.96      6.43 o 
   0   5   9       68.84       77.55      8.10 o 
   1   5   9       18.92       30.13      7.07 o 
   2   5   9       40.94       40.31      7.50 o 
   3   5   9      344.49      309.53     14.00 o 
   4   5   9       16.64       17.46      8.43 o 
   5   5   9     2509.80     2268.10     42.45 o 
   6   5   9      113.87      112.71     14.82 o 
   7   5   9       39.39       31.18     15.74 o 
   8   5   9      342.71      378.85     25.31 o 
   9   5   9       13.30       -4.19     17.59 o 
  10   5   9        7.86        6.53     20.27 o 
  11   5   9        5.87      -25.01     32.74 o 
  12   5   9        3.21       14.31     22.87 o 
  13   5   9      197.23      152.92     29.32 o 
 -15   6   9       53.96       -8.02     44.48 o 
 -14   6   9        0.40       15.07     29.33 o 
 -13   6   9       42.31       45.11     51.21 o 
 -12   6   9       14.09       26.11     47.16 o 
 -11   6   9       44.88        1.96     47.94 o 
 -10   6   9        3.46      -27.41     39.59 o 
  -9   6   9      303.54      276.97     64.75 o 
  -8   6   9      148.97      105.67     48.83 o 
  -7   6   9       67.06       75.63     24.47 o 
  -6   6   9      509.73      595.80     45.10 o 
  -5   6   9       75.60       51.58     25.18 o 
  -4   6   9      250.41      474.53    106.86 o 
  -3   6   9      979.71      931.51     48.93 o 
  -2   6   9      132.70      112.48     24.19 o 
  -1   6   9       25.08       15.84      8.74 o 
   0   6   9        3.85        6.54      7.06 o 
   1   6   9       72.56       97.43     10.40 o 
   2   6   9       46.63       47.11     10.12 o 
   3   6   9        1.99       -7.52      7.98 o 
   4   6   9      314.45      358.82     18.78 o 
   5   6   9      898.45      909.23     39.19 o 
   6   6   9       53.94       42.75     17.09 o 
   7   6   9        0.88       -5.07     17.88 o 
   8   6   9        9.66       29.24     16.99 o 
   9   6   9      150.56      187.22     23.05 o 
  10   6   9       53.31       52.58     19.47 o 
  11   6   9        0.42       -6.85     20.78 o 
  12   6   9       16.63       40.52     23.88 o 
  13   6   9        7.32       20.25     23.31 o 
 -14   7   9       82.91      164.95     48.54 o 
 -13   7   9      144.68       51.25     55.65 o 
 -12   7   9       10.70      -40.26     46.53 o 
 -11   7   9      108.87       52.64     52.05 o 
 -10   7   9        0.24       31.73     49.29 o 
  -9   7   9        2.19       -2.75     39.32 o 
  -8   7   9       22.31       14.79     41.17 o 
  -7   7   9      542.55      536.67     74.11 o 
  -5   7   9      108.43       39.65     25.89 o 
  -4   7   9      130.88      164.84     28.69 o 
  -3   7   9      172.58      195.61     50.10 o 
  -2   7   9      983.58      874.32     49.27 o 
  -1   7   9      177.68      210.93     30.55 o 
   0   7   9      582.24      637.42     45.05 o 
   1   7   9      111.25      137.73     16.68 o 
   2   7   9      334.71      344.90     23.73 o 
   3   7   9      335.05      340.78     20.15 o 
   4   7   9       53.46       41.49     17.50 o 
   5   7   9       27.45       37.25     19.48 o 
   6   7   9        1.24       12.16     16.26 o 
   7   7   9        1.38        1.87     17.43 o 
   8   7   9       42.96       41.04     20.48 o 
   9   7   9       30.01       20.29     19.07 o 
  10   7   9       11.65       -7.09     20.07 o 
  11   7   9        6.60       -5.67     18.06 o 
  12   7   9      242.64      361.15     62.92 o 
 -13   8   9      210.41      183.61     71.58 o 
 -12   8   9       58.35       52.10     61.51 o 
 -11   8   9      113.58      158.29     64.92 o 
 -10   8   9      156.66      140.50     60.09 o 
  -9   8   9       94.16       75.47     48.46 o 
  -8   8   9        0.84      -18.74     40.55 o 
  -7   8   9        5.39       -5.13     36.82 o 
  -6   8   9       33.95        4.44     42.09 o 
  -5   8   9      187.87       91.84     25.61 o 
  -4   8   9       81.73       73.05     31.33 o 
  -3   8   9       39.65       34.46     24.39 o 
  -2   8   9      108.06       89.43     27.65 o 
  -1   8   9      497.26      534.25     44.86 o 
   0   8   9       94.55      124.11     27.38 o 
   1   8   9        0.58       -3.63     20.96 o 
   2   8   9       73.94       92.94     24.33 o 
   3   8   9        2.13       -8.28     13.82 o 
   4   8   9        1.96       -1.00     16.07 o 
   5   8   9      163.89      177.13     23.15 o 
   6   8   9       11.09       44.23     16.62 o 
   7   8   9      243.36      233.07     24.85 o 
   8   8   9      186.94      180.86     27.34 o 
   9   8   9       32.27       51.39     21.47 o 
  10   8   9        0.87       14.97     21.30 o 
  11   8   9       17.18        5.50     29.04 o 
 -12   9   9        6.77       20.76     48.36 o 
 -11   9   9      193.31      172.68     64.45 o 
 -10   9   9        1.20       25.28     42.18 o 
  -9   9   9       37.92      105.76     48.44 o 
  -8   9   9      110.36       63.98     50.41 o 
  -7   9   9        2.71        9.32     40.07 o 
  -6   9   9      173.91      161.18     58.04 o 
  -5   9   9        6.63       29.70     46.67 o 
  -4   9   9       30.42       27.37     28.75 o 
  -3   9   9       62.36      102.98     30.58 o 
  -2   9   9      889.57      872.19     58.46 o 
  -1   9   9        6.99       -4.19     23.96 o 
   0   9   9       23.86        1.87     44.64 o 
   1   9   9        5.35       18.88     24.39 o 
   2   9   9       13.24      -13.31     32.47 o 
   3   9   9        6.37        1.41     27.93 o 
   4   9   9       20.39        1.65     27.89 o 
   5   9   9        0.86       -5.38     27.60 o 
   6   9   9        7.23       20.53     40.90 o 
   7   9   9       61.55       95.05     20.27 o 
   8   9   9      100.76      148.68     32.08 o 
   9   9   9       16.91        2.55     33.79 o 
  10   9   9      114.98       86.34     22.88 o 
 -11  10   9       38.88       14.53     42.49 o 
 -10  10   9       40.40       60.21     39.29 o 
  -9  10   9       54.13       80.59     51.51 o 
  -8  10   9      192.50       12.49     18.88 o 
  -7  10   9      193.04      212.41     67.75 o 
  -6  10   9       15.71       44.96     43.53 o 
  -5  10   9      279.65      344.67     73.67 o 
  -4  10   9      169.73      213.56     39.45 o 
  -3  10   9      158.42      156.72     37.61 o 
  -2  10   9       23.25       20.79     31.08 o 
  -1  10   9        0.29       -2.95     28.17 o 
   0  10   9     1065.61     1017.80     60.59 o 
   1  10   9       22.86       16.26     40.82 o 
   2  10   9        2.90      -34.11     34.11 o 
   3  10   9      401.27      491.94     50.29 o 
   4  10   9       64.34       88.83     62.84 o 
   5  10   9      196.91      243.02     43.39 o 
   6  10   9      234.51      196.29     38.26 o 
   7  10   9       93.60       55.80     30.24 o 
   8  10   9        0.43       19.64     38.90 o 
   9  10   9        2.60        4.96     54.11 o 
  -9  11   9        4.03       12.67     41.19 o 
  -8  11   9       47.96       50.69     38.54 o 
  -7  11   9       67.93       11.98     48.87 o 
  -6  11   9       52.15       27.09     50.37 o 
  -5  11   9        7.90       41.07     48.74 o 
  -4  11   9       78.56      139.72     60.20 o 
  -3  11   9        0.05       61.01     97.66 o 
  -2  11   9      128.94      123.74     38.80 o 
  -1  11   9        3.15       13.38     30.56 o 
   0  11   9       39.16       54.54     45.45 o 
   1  11   9       20.65       19.26     33.67 o 
   2  11   9       20.55       54.05     37.74 o 
   3  11   9       25.32        5.30     36.95 o 
   4  11   9      161.37      172.78     41.57 o 
   5  11   9      387.62      405.20     67.18 o 
   6  11   9        8.18      -36.38     36.38 o 
   7  11   9      124.97      106.38     34.62 o 
  -7  12   9        1.58        3.01     42.79 o 
  -6  12   9       43.66       44.14     55.03 o 
  -5  12   9        3.89       48.43     46.83 o 
  -4  12   9       31.88       65.09     57.68 o 
  -3  12   9       41.09       36.79     33.79 o 
  -2  12   9      169.41      233.23     44.99 o 
  -1  12   9        0.57       16.06     37.94 o 
   0  12   9        3.86       32.03     38.80 o 
   1  12   9        4.13      -32.86     32.86 o 
   2  12   9        6.68      -32.61     32.61 o 
   3  12   9        2.89       28.48     37.86 o 
   4  12   9       27.78        4.81     38.67 o 
   5  12   9        6.36       36.65     32.18 o 
  -4  13   9       17.58       25.91     50.50 o 
  -3  13   9        2.33       30.36     50.52 o 
  -2  13   9      173.79       69.83     46.73 o 
  -1  13   9       41.67       52.36     43.01 o 
   0  13   9        1.32       42.98     41.49 o 
   1  13   9       15.74       53.36     41.86 o 
 -14   0  10        2.49      -10.15     34.75 o 
 -13   0  10        1.34       61.45     48.26 o 
 -12   0  10        4.36       -3.56     22.72 o 
 -11   0  10        0.09       32.55     21.96 o 
 -10   0  10      175.55      226.29     26.26 o 
  -9   0  10      552.41      570.90     25.36 o 
  -8   0  10     2955.37     2851.61     55.51 o 
  -7   0  10      565.13      601.15     28.14 o 
  -6   0  10       10.26       16.94     16.87 o 
  -5   0  10      893.24      926.84     67.73 o 
  -4   0  10     2140.81     2087.84     55.82 o 
  -3   0  10     6475.46     6779.52    136.88 o 
  -2   0  10      442.35      342.27     25.65 o 
  -1   0  10     1933.18     2135.93    175.40 o 
   0   0  10     2542.57     2415.32     47.84 o 
   1   0  10     1505.08     1489.15     36.86 o 
   2   0  10       39.74       31.78     11.06 o 
   3   0  10      101.00       98.34     14.04 o 
   4   0  10      463.74      486.49     23.00 o 
   5   0  10     3808.14     3748.79     71.60 o 
   6   0  10       65.65       81.57     18.74 o 
   7   0  10       22.52       16.27     22.72 o 
   8   0  10       75.90       82.92     26.42 o 
   9   0  10       55.31       56.84     27.95 o 
  10   0  10      168.77      137.35     32.31 o 
  11   0  10        8.42       18.15     33.86 o 
  12   0  10        6.32       16.97     31.21 o 
  13   0  10       43.80       32.27     45.01 o 
  14   0  10       27.34      -28.76     29.49 o 
 -15   1  10       56.57       67.31     43.72 o 
 -14   1  10      166.73      221.80     48.00 o 
 -13   1  10       11.55       43.87     34.38 o 
 -12   1  10        4.03       -7.06     22.40 o 
 -11   1  10      353.95      407.75     68.12 o 
 -10   1  10      343.40      320.72     23.04 o 
  -9   1  10     2022.15     1871.02     34.50 o 
  -8   1  10     1197.49     1149.67     24.89 o 
  -7   1  10        1.90       -0.29      6.61 o 
  -6   1  10      291.55      303.76     11.58 o 
  -5   1  10      244.30      261.12     13.17 o 
  -4   1  10     1289.03     1383.77     30.36 o 
  -3   1  10      164.49      183.81     12.96 o 
  -2   1  10      411.72      424.43     19.33 o 
  -1   1  10        0.32       13.81      7.33 o 
   0   1  10     1111.48     1050.91     23.19 o 
   1   1  10      251.89      281.51     13.16 o 
   2   1  10      297.63      314.09     13.86 o 
   3   1  10      166.90      217.60     12.62 o 
   4   1  10      226.32      214.00     13.65 o 
   5   1  10      263.21      314.09     16.89 o 
   6   1  10       26.64       21.95     10.22 o 
   7   1  10      485.58      474.80     24.45 o 
   8   1  10      629.49      573.47     31.60 o 
   9   1  10      363.92      352.92     27.59 o 
  10   1  10        0.55      -17.98     17.98 o 
  11   1  10       75.62       35.15     19.17 o 
  12   1  10       61.45       57.38     21.51 o 
  13   1  10        0.08       21.22     23.06 o 
  14   1  10       57.28       52.21     25.67 o 
 -16   2  10      103.54      271.49     60.41 o 
 -15   2  10       21.23       92.13     44.05 o 
 -14   2  10        5.83        4.19     34.55 o 
 -13   2  10        2.58      -16.38     23.94 o 
 -12   2  10       31.42       51.16     26.33 o 
 -11   2  10       38.70       20.90     22.33 o 
 -10   2  10      131.56      104.06     29.63 o 
  -9   2  10      307.06      282.78     24.78 o 
  -8   2  10      216.45      250.32     26.67 o 
  -7   2  10      131.44      151.44      9.58 o 
  -6   2  10      355.88      366.75     13.59 o 
  -5   2  10      219.20      204.86     19.04 o 
  -4   2  10      471.57      491.29     27.65 o 
  -3   2  10        8.03        5.54     15.20 o 
  -2   2  10      139.83      138.88     11.89 o 
  -1   2  10      428.79      463.01     19.78 o 
   0   2  10      440.42      408.90     14.57 o 
   1   2  10      170.51      214.07     13.90 o 
   2   2  10       84.81      115.18      9.67 o 
   3   2  10      709.89      661.31     19.33 o 
   4   2  10      331.79      372.50     16.94 o 
   5   2  10      555.31      573.68     20.56 o 
   6   2  10      228.40      237.69     15.76 o 
   7   2  10       17.82       -2.30     15.46 o 
   8   2  10        5.57       18.52     16.60 o 
   9   2  10        2.24        2.85     13.26 o 
  10   2  10       61.18       62.03     21.49 o 
  11   2  10      123.28      115.96     23.86 o 
  12   2  10        0.00       -9.87     22.03 o 
  13   2  10        0.45       -8.68     23.79 o 
  14   2  10        0.60       28.52     25.47 o 
 -16   3  10       39.04       44.01     45.43 o 
 -15   3  10        0.34       18.56     41.34 o 
 -14   3  10       20.85       14.89     27.66 o 
 -13   3  10       22.58       27.79     26.16 o 
 -12   3  10        0.60       58.41     26.09 o 
 -11   3  10        2.13      -39.84     39.84 o 
 -10   3  10      195.31      253.76     60.50 o 
  -9   3  10     4613.12     3923.24    112.04 o 
  -8   3  10       21.31      -20.33     36.67 o 
  -7   3  10      370.24      435.05     44.81 o 
  -6   3  10      216.10      198.13     29.86 o 
  -5   3  10       47.71       63.54     15.40 o 
  -4   3  10       34.04       38.23     13.14 o 
  -3   3  10       56.71       46.16     12.99 o 
  -2   3  10       12.75        8.87     10.45 o 
  -1   3  10        9.88        5.17      5.72 o 
   0   3  10       66.52       67.88      7.34 o 
   1   3  10     1262.03     1246.96     24.29 o 
   2   3  10      158.56      174.81     11.47 o 
   3   3  10     2419.83     2428.71     36.49 o 
   4   3  10        5.03       13.57      8.64 o 
   5   3  10      446.40      461.23     19.00 o 
   6   3  10       83.46       52.03     15.95 o 
   7   3  10       79.40       50.39     14.27 o 
   8   3  10      110.17       90.02     20.02 o 
   9   3  10      459.90      451.57     31.29 o 
  10   3  10      235.24      245.61     28.26 o 
  11   3  10       80.83       96.58     24.76 o 
  12   3  10        0.17       -7.10     22.27 o 
  13   3  10      115.16       71.88     40.17 o 
  14   3  10       21.93       -6.02     18.46 o 
 -16   4  10      201.06      361.15     61.17 o 
 -15   4  10        0.24       -3.17     36.64 o 
 -14   4  10        9.54      -20.67     27.19 o 
 -13   4  10      169.69      237.08     37.78 o 
 -12   4  10       94.62       52.46     37.68 o 
 -11   4  10        6.06       10.19     44.08 o 
 -10   4  10      975.11      893.10     90.48 o 
  -9   4  10      480.63      582.11     50.56 o 
  -8   4  10       25.97       21.18     25.68 o 
  -7   4  10      539.78      497.23     47.40 o 
  -6   4  10       62.23       50.93     24.40 o 
  -5   4  10      205.44      184.54     20.94 o 
  -4   4  10      689.21      668.51     36.83 o 
  -3   4  10       23.24       44.81     18.21 o 
  -2   4  10       36.86       45.89     17.41 o 
  -1   4  10      420.16      422.27     14.61 o 
   0   4  10      831.75      825.62     18.37 o 
   1   4  10      240.05      226.10     11.44 o 
   2   4  10      210.21      236.50     12.92 o 
   3   4  10        0.01       -2.59      8.16 o 
   4   4  10      649.90      768.46     55.26 o 
   5   4  10       17.04       16.91     10.67 o 
   6   4  10      369.33      378.36     20.03 o 
   7   4  10      917.68      955.70     35.80 o 
   8   4  10      764.00      699.68     34.39 o 
   9   4  10       22.66        2.97     20.31 o 
  10   4  10      183.87      198.55     31.41 o 
  11   4  10       24.35       14.57     17.71 o 
  12   4  10       46.25       33.61     24.21 o 
  13   4  10        8.01       34.89     47.27 o 
 -15   5  10       82.84      108.19     34.53 o 
 -14   5  10      182.35      245.32     41.61 o 
 -13   5  10      138.24      123.60     34.25 o 
 -12   5  10        3.14       21.40     48.91 o 
 -11   5  10        6.78      -22.74     46.60 o 
 -10   5  10      218.35      243.22     64.53 o 
  -9   5  10     1377.83     1360.82    102.24 o 
  -8   5  10      260.47      284.47     36.75 o 
  -7   5  10      174.53      138.57     29.75 o 
  -6   5  10       57.62      119.40     52.58 o 
  -5   5  10        0.12        1.52     16.56 o 
  -4   5  10      316.24      325.63     32.58 o 
  -3   5  10       89.09       84.43     21.13 o 
  -2   5  10      123.51      154.73     25.00 o 
  -1   5  10        0.43      -10.69     10.69 o 
   0   5  10      355.31      372.80     18.84 o 
   1   5  10      497.89      512.47     17.17 o 
   2   5  10       15.23        3.56      5.85 o 
   3   5  10       28.26       22.94      8.68 o 
   4   5  10      453.02      451.30     18.08 o 
   5   5  10       85.53       84.29     13.32 o 
   6   5  10       37.90      253.27     30.12 o 
   7   5  10      158.68      137.27     18.77 o 
   8   5  10       60.68       52.03     13.45 o 
   9   5  10      219.47      230.87     26.38 o 
  10   5  10      107.14       75.15     22.92 o 
  11   5  10        1.77       12.04     22.46 o 
  12   5  10       48.45       32.95     24.96 o 
  13   5  10      129.48      135.26     28.91 o 
 -15   6  10      189.46      276.98     43.58 o 
 -14   6  10       21.57       79.80     33.12 o 
 -13   6  10      106.41      194.91     36.74 o 
 -12   6  10      115.95       56.29     55.74 o 
 -11   6  10       92.93       90.32     55.86 o 
 -10   6  10      167.18      168.89     59.72 o 
  -9   6  10      367.18      294.20     67.43 o 
  -8   6  10      606.54      606.67     75.29 o 
  -7   6  10       52.22      115.53     27.83 o 
  -6   6  10      958.38      805.66     68.04 o 
  -5   6  10     1161.60     1166.63     43.84 o 
  -4   6  10        2.00       -9.95     21.47 o 
  -3   6  10      568.60      561.78     43.20 o 
  -2   6  10       73.89       90.37     24.33 o 
  -1   6  10        0.02       13.00     20.10 o 
   0   6  10      316.91      306.07     62.32 o 
   1   6  10       92.21       82.85     10.63 o 
   2   6  10       18.92       18.21     10.42 o 
   3   6  10       17.13       21.93      8.57 o 
   4   6  10       15.72        2.40     12.96 o 
   5   6  10       84.82       95.51     14.27 o 
   6   6  10       87.34      136.02     25.28 o 
   7   6  10       13.48       -7.60     19.81 o 
   8   6  10       35.32       39.13     22.34 o 
   9   6  10        8.19       10.91     19.56 o 
  10   6  10        2.06      206.42     66.20 o 
  11   6  10        3.07        7.08     26.92 o 
  12   6  10       73.42       71.51     25.51 o 
 -14   7  10       82.52      100.49     67.96 o 
 -13   7  10        7.74       -2.21     52.69 o 
 -12   7  10        1.96      -33.36     50.35 o 
 -11   7  10       42.57       18.65     48.44 o 
 -10   7  10       43.11       73.60     51.28 o 
  -9   7  10       77.78       63.28     49.02 o 
  -8   7  10       70.86       85.64     45.94 o 
  -7   7  10      282.55      305.43     62.27 o 
  -6   7  10      453.92      427.75     99.98 o 
  -5   7  10      364.09      456.44     42.89 o 
  -4   7  10      601.33      713.47     47.96 o 
  -3   7  10      204.42      223.79     32.40 o 
  -1   7  10       18.33        0.48     19.67 o 
   0   7  10      495.26      526.40     44.09 o 
   1   7  10       95.30       93.29     24.98 o 
   2   7  10       14.71       21.42     12.40 o 
   3   7  10      216.25      242.15     21.85 o 
   4   7  10      414.69      407.53     26.96 o 
   5   7  10       21.54       10.22     15.35 o 
   6   7  10        0.16        5.30     16.94 o 
   7   7  10      234.02      237.89     33.31 o 
   8   7  10      230.37      209.41     28.66 o 
   9   7  10      195.64      166.32     50.04 o 
  10   7  10       49.76       43.36     26.43 o 
  11   7  10       17.26       30.31     25.41 o 
  12   7  10       14.65       59.19     28.34 o 
 -13   8  10      118.15      265.45     82.20 o 
 -12   8  10        0.70       10.57     50.55 o 
 -11   8  10       46.69       53.24     48.64 o 
 -10   8  10        4.06      -19.96     39.62 o 
  -9   8  10       35.57       60.04     46.95 o 
  -8   8  10        1.49       30.91     43.16 o 
  -7   8  10       22.13       -2.76     25.92 o 
  -6   8  10       26.80      103.32     22.50 o 
  -5   8  10       77.33       75.11     29.26 o 
  -4   8  10       27.32       33.65     21.04 o 
  -3   8  10      206.90      187.73     43.12 o 
  -2   8  10        3.81       20.98     24.16 o 
  -1   8  10        0.00      -10.93     23.59 o 
   0   8  10      901.34      904.46     52.76 o 
   1   8  10       58.84       43.16     24.28 o 
   2   8  10      253.23      308.78     34.81 o 
   3   8  10       98.09      117.03     38.54 o 
   4   8  10        0.30      -24.88     27.22 o 
   5   8  10        1.49      -12.47     15.38 o 
   6   8  10       13.14       29.52     24.00 o 
   7   8  10       43.26       56.00     18.96 o 
   8   8  10       32.93      101.71     31.55 o 
   9   8  10       65.67       70.63     23.34 o 
  10   8  10       31.82       59.45     24.80 o 
  11   8  10       28.50       19.64     35.64 o 
 -12   9  10      482.10      473.54     85.90 o 
 -11   9  10      102.54       77.05     54.08 o 
 -10   9  10      152.21      170.47     57.19 o 
  -9   9  10      119.07       25.82     44.09 o 
  -8   9  10       54.55       37.95     50.38 o 
  -7   9  10        0.33        9.14     44.41 o 
  -6   9  10       32.18      -18.71     43.41 o 
  -5   9  10        0.00      -17.77     17.77 o 
  -4   9  10       54.30       44.90     29.48 o 
  -3   9  10       24.06        8.47     26.31 o 
  -2   9  10       10.51       -3.39     25.16 o 
  -1   9  10      199.62      229.06     35.73 o 
   0   9  10        3.79        3.35     25.50 o 
   1   9  10      144.05      186.28     31.77 o 
   2   9  10      130.11      141.09     45.66 o 
   3   9  10        5.84       60.69     39.16 o 
   4   9  10        0.01       18.01     38.53 o 
   5   9  10        0.01        8.22     29.48 o 
   6   9  10       40.09       55.70     22.49 o 
   7   9  10       52.91       51.10     24.35 o 
   8   9  10       51.66       12.72     19.69 o 
   9   9  10      104.32      110.33     25.42 o 
  10   9  10        0.13       27.62     24.96 o 
 -11  10  10       66.15       41.69     43.26 o 
 -10  10  10       81.89       66.08     47.91 o 
  -9  10  10      102.78      111.59     55.89 o 
  -8  10  10       43.61        4.74     26.44 o 
  -7  10  10        0.02       38.65     49.50 o 
  -6  10  10      197.10      233.22     65.81 o 
  -5  10  10       27.61       43.93     53.73 o 
  -4  10  10       98.95       94.72     36.07 o 
  -3  10  10        0.19        4.72     30.26 o 
  -2  10  10       44.17       55.01     32.00 o 
  -1  10  10      322.20      355.29     44.06 o 
   0  10  10      154.72      187.79     35.54 o 
   1  10  10       14.13       28.27     40.88 o 
   2  10  10        0.60        2.34     38.89 o 
   3  10  10        0.16       36.06     40.71 o 
   4  10  10        0.41        6.92     34.92 o 
   5  10  10        7.18       -0.20     36.82 o 
   6  10  10      122.87      105.98     31.07 o 
   7  10  10       12.53       -0.17     29.59 o 
   8  10  10      230.11      292.21     63.31 o 
  -9  11  10      151.21       60.75     33.33 o 
  -8  11  10        3.32       36.93     49.48 o 
  -7  11  10       19.30       14.70     52.35 o 
  -6  11  10      145.99      123.80     58.64 o 
  -5  11  10        6.72       18.83     47.10 o 
  -4  11  10       26.07       14.15     35.03 o 
  -3  11  10      154.73      104.80     51.14 o 
  -2  11  10      244.29      278.52     70.17 o 
  -1  11  10       21.54      -28.69     30.58 o 
   0  11  10       67.61      108.25     40.61 o 
   1  11  10        3.49       -2.33     44.28 o 
   2  11  10       24.67        6.45     36.49 o 
   3  11  10        7.35       70.07     40.40 o 
   4  11  10      232.58      270.78     60.84 o 
   5  11  10       27.95       26.04     37.87 o 
   6  11  10      106.11       77.51     41.86 o 
   7  11  10       29.35       -8.25     36.97 o 
  -7  12  10      131.85       86.53     52.19 o 
  -6  12  10       10.68       59.25     48.14 o 
  -5  12  10       53.01       49.18     51.64 o 
  -4  12  10       11.50       27.64     57.02 o 
  -3  12  10       28.52       41.15     32.32 o 
  -2  12  10      559.44      652.78     62.39 o 
  -1  12  10        4.59        8.50     40.83 o 
   0  12  10        5.43       49.59     39.50 o 
   1  12  10       13.48       24.55     38.47 o 
   2  12  10        0.13       -2.07     37.60 o 
   3  12  10       44.99       26.36     39.31 o 
   4  12  10      151.08      245.58     61.48 o 
   5  12  10        2.51        8.99     39.80 o 
  -2  13  10        6.03       64.63     46.30 o 
  -1  13  10        5.74        3.64     40.88 o 
   0  13  10       43.85       61.71     41.82 o 
 -14   1  11      420.19      485.99     58.04 o 
 -13   1  11       46.88       66.31     26.91 o 
 -12   1  11       48.41       67.27     25.91 o 
 -11   1  11       74.79       43.76     19.66 o 
 -10   1  11      651.97      586.59     32.99 o 
  -9   1  11      825.07      788.49     30.24 o 
  -8   1  11      107.20      123.69     10.65 o 
  -7   1  11      374.78      378.92     13.85 o 
  -6   1  11      745.09      709.68     25.78 o 
  -5   1  11     1513.86     1534.57     44.05 o 
  -4   1  11      313.07      314.78     17.46 o 
  -3   1  11      556.40      532.23     19.94 o 
  -2   1  11     1125.28     1061.67     43.81 o 
  -1   1  11      618.14      566.78     23.71 o 
   0   1  11      118.98      134.17     10.42 o 
   1   1  11        1.58       -1.78      6.68 o 
   2   1  11     2005.02     1937.56     29.03 o 
   3   1  11      134.15      151.79     12.08 o 
   4   1  11      342.23      334.46     18.19 o 
   5   1  11     1226.68     1129.41     27.57 o 
   6   1  11       89.56       91.71     14.07 o 
   7   1  11      263.38      226.78     22.26 o 
   8   1  11       25.34       13.25     17.89 o 
   9   1  11       83.96       92.26     21.13 o 
  10   1  11       74.98       65.30     22.35 o 
  11   1  11       14.34       13.32     19.69 o 
  12   1  11        0.16      -19.47     19.47 o 
  13   1  11       22.77        1.57     17.28 o 
  14   1  11       13.23       33.34     24.54 o 
 -16   2  11       16.09       72.08     47.65 o 
 -15   2  11        5.90      -19.01     39.30 o 
 -14   2  11        8.21      109.16     39.35 o 
 -13   2  11       10.41       41.48     25.63 o 
 -12   2  11        0.59       11.93     23.84 o 
 -11   2  11      194.34      592.77     50.74 o 
 -10   2  11      288.38      287.64     41.11 o 
  -9   2  11       38.43       12.12     28.08 o 
  -8   2  11       52.34       68.34     29.21 o 
  -7   2  11     2546.81     2233.96     41.01 o 
  -6   2  11       92.77       79.73      9.53 o 
  -5   2  11      147.69      128.14      9.20 o 
  -4   2  11      158.24      155.56     17.43 o 
  -3   2  11      409.62      456.34     38.32 o 
  -2   2  11       38.62       49.83      8.58 o 
  -1   2  11      894.27      978.61     26.95 o 
   0   2  11       37.38       60.07      8.21 o 
   1   2  11      393.29      410.80     16.57 o 
   2   2  11      503.90      473.18     17.13 o 
   3   2  11      304.43      296.68     15.17 o 
   4   2  11      840.80      843.07     23.33 o 
   5   2  11      613.81      594.71     22.36 o 
   6   2  11      123.91      135.34     14.33 o 
   7   2  11      406.52      407.61     27.50 o 
   8   2  11       66.12       56.12     19.75 o 
   9   2  11      572.86      566.41     34.03 o 
  10   2  11       47.19      -11.08     17.20 o 
  11   2  11       17.21       42.03     21.06 o 
  12   2  11        0.42       14.21     23.12 o 
  13   2  11       16.85        1.99     24.33 o 
  14   2  11       12.23      -23.54     23.54 o 
 -16   3  11       27.03       98.51     48.13 o 
 -15   3  11       76.67      121.15     46.76 o 
 -14   3  11      128.90      106.74     58.01 o 
 -13   3  11        0.70       19.57     40.80 o 
 -12   3  11       14.26       12.48     26.75 o 
 -11   3  11       19.08       39.41     45.03 o 
 -10   3  11       40.06       27.32     28.54 o 
  -9   3  11      483.51      480.89     46.87 o 
  -8   3  11       27.59       23.81     27.08 o 
  -7   3  11      201.74      250.71     35.05 o 
  -6   3  11       76.80       93.67     18.62 o 
  -5   3  11       27.48       21.86     15.29 o 
  -4   3  11      569.68      499.51     51.22 o 
  -3   3  11     2170.81     2065.88     52.77 o 
  -2   3  11      481.09      508.30     22.37 o 
  -1   3  11      291.74      326.04     13.97 o 
   0   3  11      156.60      200.83     10.79 o 
   1   3  11      190.09      211.66     11.90 o 
   2   3  11      141.74      185.39     13.55 o 
   3   3  11      167.36      163.72     12.44 o 
   4   3  11        0.00        2.48      8.97 o 
   5   3  11      171.77      192.28     14.92 o 
   6   3  11        8.12       16.37     11.99 o 
   7   3  11        8.17        0.24     16.13 o 
   8   3  11      108.84      100.40     23.31 o 
   9   3  11       80.53       75.75     22.04 o 
  10   3  11      333.09      370.63     38.77 o 
  11   3  11        3.84       13.77     23.20 o 
  12   3  11       38.00        7.49     24.13 o 
  13   3  11       43.11       43.03     26.00 o 
 -16   4  11       14.40       68.77     41.33 o 
 -15   4  11      441.18      683.46     66.58 o 
 -14   4  11       25.79       36.58     71.12 o 
 -13   4  11       13.56       69.62     29.30 o 
 -12   4  11        6.71       -7.77     43.45 o 
 -11   4  11        6.99      -16.25     42.40 o 
 -10   4  11       17.06       -2.84     44.54 o 
  -9   4  11        0.53      -16.74     25.23 o 
  -8   4  11      131.02      110.58     31.51 o 
  -7   4  11       70.20       64.19     29.00 o 
  -6   4  11      171.03      167.06     22.75 o 
  -5   4  11      429.22      391.60     29.93 o 
  -4   4  11      402.77      403.46     28.82 o 
  -3   4  11      184.79      166.47     20.17 o 
  -2   4  11       21.57       12.75     17.50 o 
  -1   4  11        1.21        2.75      5.65 o 
   0   4  11       30.32       29.47      6.80 o 
   1   4  11       13.03       27.25      8.36 o 
   2   4  11        0.13       11.13      7.77 o 
   3   4  11      236.26      292.18     15.59 o 
   4   4  11       23.22       38.50     11.21 o 
   5   4  11      153.01      144.09     16.94 o 
   6   4  11       88.43       89.21     21.01 o 
   7   4  11      429.88      514.37     59.69 o 
   8   4  11       68.74       54.67     19.75 o 
   9   4  11       46.24       38.26     24.37 o 
  10   4  11       10.23       17.04     20.49 o 
  11   4  11       46.35        2.13     22.64 o 
  12   4  11       48.55       42.54     27.68 o 
  13   4  11      129.69       68.85     20.62 o 
 -15   5  11       58.07       76.37     34.61 o 
 -14   5  11        9.94       69.20     31.38 o 
 -13   5  11       25.34       43.96     68.91 o 
 -12   5  11        2.67       29.41     44.37 o 
 -11   5  11       14.99        2.08     46.86 o 
 -10   5  11       80.43       94.86     50.25 o 
  -9   5  11       48.56       49.54     53.09 o 
  -8   5  11      146.26      240.36     45.40 o 
  -7   5  11      403.39      441.78     42.39 o 
  -6   5  11      503.52      528.36     35.53 o 
  -5   5  11      968.83     1105.64    130.37 o 
  -4   5  11      386.11      369.24     28.76 o 
  -3   5  11      107.12      120.46     24.39 o 
  -2   5  11        2.53        8.40     18.11 o 
  -1   5  11      216.79      211.89     36.98 o 
   0   5  11      117.10      141.33      9.97 o 
   1   5  11       76.88       69.11      9.47 o 
   2   5  11       12.78       14.12      8.03 o 
   3   5  11      184.81      208.82     16.33 o 
   4   5  11        4.35       -2.18      9.47 o 
   5   5  11       71.30       80.34     20.12 o 
   6   5  11       35.38       38.70     17.06 o 
   7   5  11      159.26      178.10     22.70 o 
   8   5  11      372.77      404.32     57.08 o 
   9   5  11        1.63       10.69     17.69 o 
  10   5  11        9.51       32.52     42.75 o 
  11   5  11        3.46      -20.68     27.78 o 
  12   5  11       31.30       45.91     25.75 o 
  13   5  11        0.18        5.70     22.47 o 
 -15   6  11       45.25      103.73     34.43 o 
 -14   6  11       53.24       70.03     38.26 o 
 -13   6  11       76.57       52.88     55.00 o 
 -12   6  11       31.14       13.20     55.21 o 
 -11   6  11      708.99      793.07     95.61 o 
 -10   6  11       96.53        0.22     45.41 o 
  -9   6  11      310.27      333.87     72.12 o 
  -8   6  11      172.38      162.41     54.14 o 
  -7   6  11      784.39      658.39     59.09 o 
  -6   6  11      175.48      136.61     22.47 o 
  -5   6  11      346.05      353.40     29.18 o 
  -4   6  11      258.66      220.34     32.14 o 
  -2   6  11        6.48       41.96     59.76 o 
  -1   6  11      257.93      309.74     33.97 o 
   0   6  11        2.53       15.44     21.64 o 
   1   6  11       24.39        3.91     11.36 o 
   2   6  11       19.05        4.82      8.71 o 
   3   6  11        9.38        8.47      9.57 o 
   4   6  11       89.79      176.45     70.30 o 
   5   6  11      214.13      266.96     32.99 o 
   6   6  11        0.79       11.19     19.12 o 
   7   6  11     1189.28     1208.55     47.28 o 
   8   6  11       23.96      -10.84     22.13 o 
   9   6  11       99.80      105.77     23.28 o 
  10   6  11       35.57       47.14     22.12 o 
  11   6  11       13.98       -6.08     22.22 o 
  12   6  11        2.53      -20.40     20.40 o 
 -14   7  11        8.12       60.65     31.78 o 
 -13   7  11        7.23       68.50     59.77 o 
 -12   7  11        6.51      -25.83     53.36 o 
 -11   7  11        0.00      810.19    101.93 o 
 -10   7  11       78.22       98.79     54.47 o 
  -9   7  11      152.05      781.16     92.01 o 
  -8   7  11      325.69      306.67     66.62 o 
  -7   7  11        0.61       54.02     47.13 o 
  -6   7  11       82.59       91.78     26.48 o 
  -5   7  11      420.98      401.11     53.85 o 
  -4   7  11      305.07      375.87     39.19 o 
  -3   7  11       31.47        7.78     23.40 o 
  -2   7  11      243.55      269.17     43.01 o 
  -1   7  11      134.34      167.02     47.81 o 
   0   7  11      205.36      152.33     60.02 o 
   1   7  11       22.75       -2.72     22.52 o 
   2   7  11        0.64      -11.44     20.24 o 
   3   7  11        4.42       22.30     30.14 o 
   4   7  11      139.91      129.47     19.92 o 
   5   7  11      184.87      176.98     22.92 o 
   6   7  11        0.65       -4.28     33.34 o 
   7   7  11       93.24      155.99     54.47 o 
   8   7  11      174.54      191.11     29.45 o 
   9   7  11        0.06        8.38     22.56 o 
  10   7  11       39.69       41.40     25.75 o 
  11   7  11        4.55      -33.08     33.08 o 
 -13   8  11        3.86      -14.27     57.43 o 
 -12   8  11       23.91       44.00     56.85 o 
 -11   8  11        7.89      -24.56     47.34 o 
 -10   8  11      142.40       93.27     53.31 o 
  -9   8  11       74.07       10.80     42.65 o 
  -8   8  11        3.09       -7.70     43.51 o 
  -7   8  11       87.14       11.57     20.36 o 
  -6   8  11        2.14       45.20     21.64 o 
  -5   8  11      361.34      446.40     45.84 o 
  -4   8  11       28.42       52.55     37.73 o 
  -3   8  11        0.98        2.56     18.63 o 
  -2   8  11      129.92       95.43     30.15 o 
  -1   8  11      414.01      391.96     40.97 o 
   0   8  11       59.34       65.45     26.50 o 
   1   8  11        2.77        4.33     23.14 o 
   2   8  11       66.26       60.10     36.64 o 
   3   8  11       75.11       85.89     38.77 o 
   4   8  11       85.45       47.41     38.64 o 
   5   8  11      216.69      194.90     32.09 o 
   6   8  11        9.57       29.88     33.21 o 
   7   8  11      179.13      198.17     26.23 o 
   8   8  11      102.41      101.45     44.09 o 
   9   8  11        5.67       20.98     22.23 o 
  10   8  11        5.81      122.69     48.89 o 
 -12   9  11      357.13      387.34     79.50 o 
 -11   9  11      343.53      285.21     68.78 o 
 -10   9  11        7.06      -40.18     40.18 o 
  -9   9  11      172.25      186.97     66.08 o 
  -8   9  11      149.38      132.33     55.47 o 
  -7   9  11      272.50      236.19     64.15 o 
  -6   9  11        4.91      -16.80     42.14 o 
  -5   9  11       42.35       60.32     36.09 o 
  -4   9  11       14.35       -8.43     14.59 o 
  -3   9  11      431.81      521.59     49.12 o 
  -2   9  11      623.82      756.73     55.40 o 
  -1   9  11       71.22       54.24     28.57 o 
   0   9  11       66.77       92.33     30.30 o 
   1   9  11       41.55       38.72     27.74 o 
   2   9  11      711.69      700.97     75.58 o 
   3   9  11       26.46       10.95     40.02 o 
   4   9  11       75.61       62.21     40.50 o 
   5   9  11        4.42      -27.03     37.59 o 
   6   9  11        3.00      -11.31     33.14 o 
   7   9  11       80.42      252.41     51.46 o 
   8   9  11       55.69       69.20     58.09 o 
   9   9  11       73.01       39.93     29.65 o 
 -11  10  11        9.48       92.46     41.65 o 
 -10  10  11       84.71       91.48     50.37 o 
  -9  10  11       48.18       67.00     52.18 o 
  -8  10  11      158.33       97.85     55.21 o 
  -7  10  11       26.57       42.15     52.68 o 
  -6  10  11        5.96       26.89     47.19 o 
  -5  10  11      238.84      240.97     43.63 o 
  -4  10  11        1.51      -16.19     39.87 o 
  -3  10  11       79.75       80.45     33.41 o 
  -2  10  11       31.99       52.56     32.41 o 
  -1  10  11        0.31       -3.36     29.61 o 
   0  10  11      888.61      997.88     62.62 o 
   1  10  11      165.88      186.33     51.01 o 
   2  10  11       26.49       38.72     42.62 o 
   3  10  11      103.09       85.26     39.94 o 
   4  10  11        4.76       21.27     35.99 o 
   5  10  11       18.58       45.04     37.73 o 
   6  10  11        3.94       17.59     35.41 o 
   7  10  11        4.39       90.64     41.34 o 
   8  10  11       91.27       44.71     40.33 o 
  -9  11  11      196.63       14.83     16.75 o 
  -8  11  11       16.13       14.03     41.38 o 
  -7  11  11       10.53       51.13     48.40 o 
  -6  11  11        2.76       39.65     51.12 o 
  -5  11  11       12.19       17.23     45.56 o 
  -4  11  11      177.54      206.22     44.46 o 
  -3  11  11       79.22       50.45     33.00 o 
  -2  11  11        0.23       13.97     29.26 o 
  -1  11  11       88.76       31.39     30.14 o 
   0  11  11       42.10       73.64     40.40 o 
   1  11  11       17.89       29.76     44.94 o 
   2  11  11        0.01       19.30     35.86 o 
   3  11  11       28.40       18.58     36.43 o 
   4  11  11        0.12       12.97     37.02 o 
   5  11  11        0.62       16.41     37.48 o 
   6  11  11       38.96       67.31     41.34 o 
  -6  12  11       10.27       49.63     45.59 o 
  -5  12  11       86.71      107.71     56.43 o 
  -4  12  11      177.14      252.41     75.10 o 
  -3  12  11       81.71       84.12     35.50 o 
  -2  12  11      169.10      139.17     37.29 o 
  -1  12  11      289.53      272.81     64.45 o 
   0  12  11        3.51      -11.49     36.04 o 
   1  12  11       11.07       37.44     38.43 o 
   2  12  11        2.55       -9.51     37.81 o 
   3  12  11        6.40        0.18     36.00 o 
   4  12  11       49.41       85.07     45.63 o 
 -12   0  12       38.97       68.98     44.15 o 
 -11   0  12      236.53      299.44     33.33 o 
 -10   0  12      160.89      207.91     38.02 o 
  -9   0  12     1608.80     1757.93    154.95 o 
  -8   0  12     6734.47     6072.77    126.56 o 
  -7   0  12       76.14       71.54     14.42 o 
  -6   0  12     1173.82     1045.77     83.89 o 
  -5   0  12      585.79      550.32     56.92 o 
  -4   0  12      146.99      126.34     23.93 o 
  -3   0  12      117.62      135.75     17.01 o 
  -2   0  12     7589.42     7723.62    201.80 o 
  -1   0  12     1031.63      878.11     37.95 o 
   0   0  12        9.96       14.76     13.35 o 
   1   0  12        1.32        2.18     10.02 o 
   2   0  12     1758.17     1503.76     40.79 o 
   3   0  12      702.23      649.89     30.74 o 
   4   0  12     3081.56     3140.71     56.65 o 
   5   0  12      777.67      729.06     29.42 o 
   6   0  12        8.90       18.93     15.82 o 
   7   0  12      146.47      141.86     22.49 o 
   8   0  12       19.11       -2.24     23.97 o 
   9   0  12       27.28       46.19     40.44 o 
  10   0  12       29.88       38.68     29.90 o 
  11   0  12       38.56       -7.57     30.38 o 
  12   0  12        4.08       20.09     32.89 o 
  13   0  12       13.88      -24.38     31.98 o 
 -13   1  12       21.50       19.37     45.64 o 
 -12   1  12       25.94       22.14     23.11 o 
 -11   1  12        0.13       -6.11     25.14 o 
 -10   1  12        0.17       -3.84     17.54 o 
  -9   1  12       34.08       16.97     30.63 o 
  -8   1  12       33.12       68.52     15.32 o 
  -7   1  12      473.94      467.32     15.27 o 
  -6   1  12       16.12        9.95     11.11 o 
  -5   1  12      127.49      150.86     18.18 o 
  -4   1  12     1121.67     1032.71     28.19 o 
  -3   1  12     5355.61     4966.22     76.95 o 
  -2   1  12        0.45       -2.76      7.58 o 
  -1   1  12       19.00        5.37      5.40 o 
   0   1  12       91.83      120.49     10.77 o 
   1   1  12      171.96      193.04     13.40 o 
   2   1  12      168.19      208.32     12.34 o 
   3   1  12     1035.57     1000.96     23.33 o 
   4   1  12      483.13      488.09     21.83 o 
   5   1  12      425.38      442.03     20.85 o 
   6   1  12      213.86      292.38     20.73 o 
   7   1  12       52.78       50.29     18.21 o 
   8   1  12        1.06        0.50     17.29 o 
   9   1  12      135.39      148.48     23.79 o 
  10   1  12      242.44      231.47     28.01 o 
  11   1  12       10.05       -2.08     22.17 o 
  12   1  12        5.81       -8.97     21.96 o 
  13   1  12       81.02       71.49     24.09 o 
 -15   2  12       75.32      146.70     46.89 o 
 -14   2  12        1.38       11.23     35.49 o 
 -13   2  12        1.12       40.94     26.40 o 
 -12   2  12        1.35      -26.46     67.50 o 
 -11   2  12       50.18       37.31     20.35 o 
 -10   2  12      103.69      120.16     34.10 o 
  -9   2  12       27.80       31.50     30.25 o 
  -8   2  12     2027.55     2018.77     81.36 o 
  -7   2  12      919.65      735.10     55.29 o 
  -6   2  12       26.97       36.93      8.31 o 
  -5   2  12       30.00       27.53     17.86 o 
  -4   2  12      112.03      139.24     18.03 o 
  -3   2  12      136.57      108.32     10.19 o 
  -2   2  12     1253.66     1297.09     31.11 o 
  -1   2  12       92.75       94.01     11.71 o 
   0   2  12       86.39      130.37     11.10 o 
   1   2  12      426.36      398.33     17.53 o 
   2   2  12      251.55      291.74     14.63 o 
   3   2  12      201.99      201.21     13.70 o 
   4   2  12      474.73      487.19     24.85 o 
   5   2  12      342.45      332.51     20.32 o 
   6   2  12      269.65      293.79     21.63 o 
   7   2  12      349.89      354.33     27.27 o 
   8   2  12      754.39      689.88     35.05 o 
   9   2  12        2.68       -6.47     20.03 o 
  10   2  12       18.89       18.01     20.97 o 
  11   2  12        6.39       27.63     25.01 o 
  12   2  12        0.45      -18.92     18.92 o 
  13   2  12        2.38      -22.19     22.19 o 
 -16   3  12        2.42       51.40     45.27 o 
 -15   3  12        0.32       61.81     41.35 o 
 -14   3  12        3.17       50.42     29.22 o 
 -13   3  12       58.16       83.07     29.12 o 
 -12   3  12        3.53       31.93     25.79 o 
 -11   3  12        0.47      -27.79     42.49 o 
 -10   3  12      561.16      498.67     64.18 o 
  -9   3  12       25.84       31.04     51.70 o 
  -8   3  12      340.27      412.10     44.32 o 
  -7   3  12     1398.14     1425.07     69.88 o 
  -6   3  12      542.70      496.57     49.07 o 
  -5   3  12       38.13       29.73     15.11 o 
  -4   3  12      857.03      809.52     42.16 o 
  -3   3  12      178.30      164.57     22.34 o 
  -2   3  12      753.79      679.22     22.32 o 
  -1   3  12      490.87      474.96     22.63 o 
   0   3  12      204.36      175.16     10.60 o 
   1   3  12      176.97      207.84     12.86 o 
   2   3  12      626.79      554.26     20.43 o 
   3   3  12      885.49      876.84     23.54 o 
   4   3  12      818.42      874.26     24.69 o 
   5   3  12       70.50       69.92     12.90 o 
   6   3  12      315.53      328.48     30.23 o 
   7   3  12      302.76      320.84     26.18 o 
   8   3  12       11.56       26.63     18.13 o 
   9   3  12       64.62       58.67     24.80 o 
  10   3  12      183.37      166.02     25.50 o 
  11   3  12       14.49       13.71     22.88 o 
  12   3  12        0.18      -14.70     23.50 o 
  13   3  12       13.85      -23.33     24.42 o 
 -15   4  12      238.11      427.69     62.53 o 
 -14   4  12        5.57       11.61     28.37 o 
 -13   4  12       39.14       21.27     32.32 o 
 -12   4  12       79.79       70.96     53.92 o 
 -11   4  12        2.03       11.12     49.21 o 
 -10   4  12       48.72      -18.05     48.04 o 
  -9   4  12      181.94      130.70     75.28 o 
  -8   4  12      186.13      185.90     36.04 o 
  -7   4  12      250.70      244.24     48.83 o 
  -6   4  12      729.36      751.99     74.02 o 
  -5   4  12        0.60        1.75     16.71 o 
  -4   4  12        0.10        8.38     14.73 o 
  -3   4  12      284.10      286.97     24.61 o 
  -2   4  12       16.85       12.32     17.43 o 
  -1   4  12      578.70      550.87     19.64 o 
   0   4  12       69.53       90.20      9.37 o 
   1   4  12       55.18       58.48      9.17 o 
   2   4  12        5.87       -8.02     12.10 o 
   3   4  12       49.80       79.13     12.40 o 
   4   4  12     1050.35     1082.82     29.06 o 
   5   4  12       97.60      112.55     14.83 o 
   6   4  12       12.65        4.34     15.44 o 
   7   4  12       40.96       39.20     22.21 o 
   8   4  12       64.87      121.46     22.08 o 
   9   4  12        5.26       10.59     19.76 o 
  10   4  12       34.18       -0.82     20.87 o 
  11   4  12       18.60        6.96     22.57 o 
  12   4  12       70.47       57.98     25.72 o 
  13   4  12        0.66      -24.20     24.20 o 
 -15   5  12        4.91       47.58     32.05 o 
 -14   5  12        1.37       24.96     50.96 o 
 -13   5  12        0.00      -21.07     51.81 o 
 -12   5  12        3.56       -8.75     50.03 o 
 -11   5  12        0.35       -7.73     51.61 o 
 -10   5  12       77.73       35.91     50.02 o 
  -9   5  12       48.71       19.30     53.85 o 
  -8   5  12        5.37       19.00     26.55 o 
  -7   5  12       99.16       89.56     30.24 o 
  -6   5  12     1396.06     1385.27     49.59 o 
  -5   5  12     1265.48     1184.29    113.33 o 
  -4   5  12      631.87      608.71     43.53 o 
  -3   5  12       72.91       75.42     24.40 o 
  -2   5  12       87.70      123.82     37.04 o 
  -1   5  12      211.41      209.53     28.46 o 
   0   5  12     1545.04     1582.97     39.33 o 
   1   5  12       90.37      108.30     10.81 o 
   2   5  12      183.92      183.77     13.83 o 
   3   5  12        0.32       14.21     13.94 o 
   4   5  12       26.37       29.49     11.36 o 
   5   5  12        1.36       16.32     15.53 o 
   6   5  12       11.61        8.10     21.78 o 
   7   5  12      109.56      143.08     22.31 o 
   8   5  12       58.82       46.83     21.55 o 
   9   5  12      239.33      235.03     28.49 o 
  10   5  12       24.41        0.41     21.90 o 
  11   5  12      150.63      119.13     26.02 o 
  12   5  12       18.78       17.01     20.52 o 
 -14   6  12       12.67       41.35     38.99 o 
 -13   6  12       24.49       51.82     58.32 o 
 -12   6  12      108.06      194.69     74.99 o 
 -11   6  12      372.43      454.31     84.73 o 
 -10   6  12        0.06       -1.99     49.14 o 
  -9   6  12       98.18      102.90     49.07 o 
  -8   6  12       81.84       95.98     28.40 o 
  -7   6  12       58.22       83.66     28.81 o 
  -6   6  12      310.30      375.51     77.36 o 
  -5   6  12      464.76      462.41     34.56 o 
  -4   6  12      107.94      117.54     21.52 o 
  -3   6  12      612.05      586.61     46.18 o 
  -2   6  12      168.84      531.77     76.20 o 
  -1   6  12      774.99      797.19     49.46 o 
   1   6  12      315.26      368.52     35.95 o 
   2   6  12        3.93        6.56     15.23 o 
   3   6  12       14.52       21.72     11.30 o 
   4   6  12       23.78       38.93     11.90 o 
   5   6  12        6.51       -7.15     20.48 o 
   6   6  12      368.91      415.45     31.88 o 
   7   6  12      263.90      272.51     30.71 o 
   8   6  12       54.18       40.85     23.82 o 
   9   6  12      145.37      143.16     49.25 o 
  10   6  12       73.27       47.50     27.06 o 
  11   6  12       12.29        0.58     22.51 o 
  12   6  12      126.20      105.68     29.51 o 
 -14   7  12       22.04       70.85     36.09 o 
 -13   7  12        3.81       50.17     58.39 o 
 -12   7  12       27.33       33.87     60.21 o 
 -11   7  12      157.15      209.79     70.80 o 
 -10   7  12      216.42      239.42     67.27 o 
  -9   7  12        7.09       57.92     44.56 o 
  -8   7  12       10.80       41.46     47.73 o 
  -7   7  12       13.19        8.20     24.45 o 
  -6   7  12       29.16       10.81     27.27 o 
  -5   7  12      192.62      244.12     32.23 o 
  -4   7  12      323.26      364.21     40.01 o 
  -3   7  12      866.57      859.19     53.34 o 
  -2   7  12      210.31      197.67     32.88 o 
  -1   7  12       48.57       22.72     23.63 o 
   0   7  12      155.71      136.81     59.97 o 
   1   7  12       42.11       18.92     17.01 o 
   2   7  12      268.15      248.72     31.87 o 
   3   7  12      106.62      101.72     36.48 o 
   4   7  12       67.74       60.69     25.88 o 
   5   7  12        6.12       -5.03     18.09 o 
   6   7  12       36.00       38.44     23.03 o 
   7   7  12       66.60       93.95     23.63 o 
   8   7  12       96.13       84.28     25.42 o 
   9   7  12       82.36       37.77     23.84 o 
  10   7  12       30.98       41.91     25.58 o 
  11   7  12        3.44      -17.88     24.10 o 
 -13   8  12       20.47       68.14     60.63 o 
 -12   8  12      120.05      125.61     64.35 o 
 -11   8  12       89.70      170.61     68.25 o 
 -10   8  12        9.04        5.46     47.08 o 
  -9   8  12       36.37       43.97     46.82 o 
  -8   8  12      152.58      101.41     53.59 o 
  -7   8  12      268.53      160.58     52.76 o 
  -6   8  12      372.74      489.05     37.01 o 
  -5   8  12      767.76      746.98     52.58 o 
  -4   8  12      193.10      235.06     36.32 o 
  -3   8  12       17.05       32.79     26.39 o 
  -2   8  12      459.89      482.48    123.86 o 
   0   8  12      100.68       93.24     29.32 o 
   1   8  12      317.14      369.23     39.90 o 
   2   8  12      969.47     1074.45     79.40 o 
   3   8  12       16.40      -16.58     33.27 o 
   4   8  12        0.83       14.20     35.11 o 
   5   8  12        8.26      -12.70     35.78 o 
   6   8  12      111.24      122.19     32.06 o 
   7   8  12       93.59       88.33     30.31 o 
   8   8  12       32.38        5.48     27.22 o 
   9   8  12        4.60       25.52     22.05 o 
  10   8  12       68.38       40.66     44.74 o 
 -12   9  12        0.47      -13.41     50.54 o 
 -11   9  12      139.77      140.49     55.81 o 
 -10   9  12       28.38      122.57     53.02 o 
  -9   9  12        0.64      -47.06     47.06 o 
  -8   9  12       60.99       -3.23     28.47 o 
  -7   9  12      108.41      112.39     57.31 o 
  -6   9  12      467.06      595.88     87.84 o 
  -5   9  12       33.20       50.25     32.19 o 
  -4   9  12       10.78        3.08     28.80 o 
  -3   9  12       19.72        6.90     13.87 o 
  -2   9  12       41.01       18.33     29.36 o 
  -1   9  12      181.84      183.79     35.90 o 
   0   9  12       52.12      100.84     32.42 o 
   1   9  12       46.25       11.71     37.76 o 
   2   9  12      160.58      177.71     47.78 o 
   3   9  12        3.87       12.70     39.27 o 
   4   9  12       41.40       36.95     40.26 o 
   5   9  12      193.43      239.49     56.28 o 
   6   9  12       26.86       44.89     36.49 o 
   7   9  12       59.71       46.38     40.90 o 
   8   9  12        3.36      -18.25     36.05 o 
   9   9  12        5.51       42.22     41.48 o 
 -10  10  12       15.94       38.53     39.82 o 
  -9  10  12       72.48       28.26     49.50 o 
  -8  10  12        3.20       24.64     48.63 o 
  -7  10  12        0.05       -5.35     46.85 o 
  -6  10  12       72.79       41.84     51.99 o 
  -5  10  12       13.39      -14.16     14.86 o 
  -4  10  12       74.74       61.47     36.33 o 
  -3  10  12        3.70       -9.47     28.93 o 
  -2  10  12      234.35      242.32     42.36 o 
  -1  10  12      105.94      120.57     35.21 o 
   0  10  12       14.97      -11.41     40.67 o 
   1  10  12       73.55      117.49     50.11 o 
   2  10  12      150.57      126.46     49.68 o 
   3  10  12       21.70       21.13     36.92 o 
   4  10  12       74.51       73.08     39.17 o 
   5  10  12       54.45       12.55     37.79 o 
   6  10  12       38.23       52.59     42.17 o 
   7  10  12       18.09      238.26     53.65 o 
  -8  11  12        4.75      -19.85     38.15 o 
  -7  11  12      110.68       -4.89     50.02 o 
  -6  11  12        0.39      -16.82     48.86 o 
  -5  11  12       33.86       41.93     53.75 o 
  -4  11  12        1.72      -24.77     35.57 o 
  -3  11  12       13.07       42.40     30.56 o 
  -2  11  12      150.30      159.97     40.75 o 
  -1  11  12       23.15       41.83     31.63 o 
   0  11  12        0.20      -30.24     30.24 o 
   1  11  12       77.04       39.40     46.29 o 
   2  11  12       20.07       14.65     38.11 o 
   3  11  12       59.54       31.59     41.73 o 
   4  11  12       33.57       11.50     38.51 o 
   5  11  12       25.35        0.73     39.57 o 
   6  11  12       72.66       36.36     39.94 o 
  -6  12  12        7.36       29.06     48.81 o 
  -5  12  12       10.88       50.81     56.29 o 
  -4  12  12       44.40       17.78     36.19 o 
  -3  12  12      167.11      154.27     41.67 o 
  -2  12  12       90.59      164.74     68.30 o 
  -1  12  12       27.48        9.42     41.73 o 
   0  12  12       11.37       -8.13     37.77 o 
   1  12  12       82.21      113.22     45.91 o 
   2  12  12       30.73       62.21     41.53 o 
   3  12  12       52.62       71.36     43.70 o 
 -13   1  13       30.32      -35.67     40.36 o 
 -12   1  13        4.31      -20.66     22.80 o 
 -11   1  13        0.02       20.50     19.07 o 
 -10   1  13       90.45       77.89     24.73 o 
  -9   1  13        0.00      -18.08     31.15 o 
  -8   1  13      146.99      128.81     18.63 o 
  -7   1  13        0.00        5.84      7.24 o 
  -6   1  13       11.44        9.62      9.98 o 
  -5   1  13       12.65       16.17      9.77 o 
  -4   1  13       69.98       81.26     11.34 o 
  -3   1  13      180.79      176.42     14.14 o 
  -2   1  13       50.46       67.10     11.20 o 
  -1   1  13      407.09      418.58     24.28 o 
   0   1  13      133.32      163.75     12.84 o 
   1   1  13      183.08      181.12     14.21 o 
   2   1  13       29.45       33.21      9.22 o 
   3   1  13       26.54       35.67      9.93 o 
   4   1  13      108.48      121.57     12.70 o 
   5   1  13     1052.76     1011.60     27.60 o 
   6   1  13        8.95       21.75     18.78 o 
   7   1  13       92.27      100.16     20.93 o 
   8   1  13        7.28        6.68     18.82 o 
   9   1  13      491.47      546.62     35.11 o 
  10   1  13       11.04       -7.66     20.16 o 
  11   1  13       35.45       28.57     22.92 o 
  12   1  13       18.87        9.93     24.66 o 
  13   1  13        4.63       19.10     23.80 o 
 -13   2  13        0.55      -31.94     36.12 o 
 -12   2  13       86.77      108.17     36.04 o 
 -11   2  13      101.97      115.12     23.51 o 
 -10   2  13      199.63      129.38     36.70 o 
  -9   2  13      313.31      396.59     98.64 o 
  -8   2  13      590.40      582.67     56.14 o 
  -7   2  13      983.01      931.71     60.96 o 
  -6   2  13      642.18      571.00     35.89 o 
  -5   2  13      208.22      214.09     22.80 o 
  -4   2  13      423.31      475.38     47.65 o 
  -3   2  13      241.33      207.28     17.13 o 
  -2   2  13      210.34      220.97     16.44 o 
  -1   2  13      400.08      389.31     23.40 o 
   0   2  13        5.15        8.05      7.67 o 
   1   2  13     1906.12     1692.42     30.19 o 
   2   2  13      191.77      237.49     15.37 o 
   3   2  13      166.34      222.43     26.89 o 
   4   2  13       42.43       65.88     14.01 o 
   5   2  13        1.13       -4.48     11.04 o 
   6   2  13       32.74       24.20     19.14 o 
   7   2  13       14.76       39.54     18.28 o 
   8   2  13       41.02       54.78     20.69 o 
   9   2  13       15.19       17.04     21.61 o 
  10   2  13       65.55       54.52     22.91 o 
  11   2  13        7.68       17.24     23.81 o 
  12   2  13      110.23       77.38     25.45 o 
  13   2  13       26.64       52.31     28.84 o 
 -15   3  13        0.02       44.97     38.89 o 
 -14   3  13        8.94       20.50     29.33 o 
 -13   3  13       29.36       40.21     28.19 o 
 -12   3  13       20.90       30.85     23.83 o 
 -11   3  13        4.01       34.14     48.80 o 
 -10   3  13       70.54      102.11     39.02 o 
  -9   3  13       65.76       60.63     34.31 o 
  -8   3  13        0.41        0.34     28.35 o 
  -7   3  13        6.72       -6.78     26.40 o 
  -6   3  13       11.15       13.93     20.91 o 
  -5   3  13     1205.23     1090.02     43.88 o 
  -4   3  13      261.76      264.94     27.90 o 
  -3   3  13      489.88      503.09     32.30 o 
  -2   3  13       19.03       35.08      7.36 o 
  -1   3  13      199.20      211.87     12.40 o 
   0   3  13      265.36      258.08     13.22 o 
   1   3  13       12.67       14.36      8.83 o 
   2   3  13      117.55      137.86     13.21 o 
   3   3  13      739.77      800.83     38.91 o 
   4   3  13       29.16       49.94     11.70 o 
   5   3  13       24.50       17.65     11.11 o 
   6   3  13      143.75      125.12     20.63 o 
   7   3  13       14.97        5.64     17.50 o 
   8   3  13      112.38      100.32     23.70 o 
   9   3  13       18.68        8.97     20.12 o 
  10   3  13        9.67      -14.14     19.29 o 
  11   3  13       16.27      -18.18     18.18 o 
  12   3  13       42.61        1.96     23.53 o 
  13   3  13        0.29      -11.32     29.12 o 
 -15   4  13        8.57       50.76     31.27 o 
 -14   4  13       28.72       23.69     30.05 o 
 -13   4  13       35.57       25.86     53.87 o 
 -12   4  13        4.39       11.53     49.81 o 
 -11   4  13      160.57      239.37     73.39 o 
 -10   4  13      113.28      129.85     56.74 o 
  -9   4  13      205.67      271.44     41.34 o 
  -8   4  13     2130.79     1942.18     80.04 o 
  -7   4  13        5.85       -5.56     29.85 o 
  -6   4  13      421.47      420.86     32.42 o 
  -5   4  13       14.14       -2.04     26.47 o 
  -4   4  13       56.48      102.02     20.07 o 
  -3   4  13      127.73      134.29     21.06 o 
  -2   4  13      201.89      223.81     24.20 o 
  -1   4  13      254.72      263.21     14.84 o 
   0   4  13       34.43       36.95      9.62 o 
   1   4  13        2.29        1.81      7.78 o 
   2   4  13        4.76       13.26     13.16 o 
   3   4  13      532.32      485.47     20.72 o 
   4   4  13      481.55      491.33     21.69 o 
   5   4  13       61.55       63.12     12.72 o 
   6   4  13      138.51      123.85     20.63 o 
   7   4  13        0.55       -4.50     17.06 o 
   8   4  13       27.88        9.92     14.31 o 
   9   4  13       32.35       15.05     19.65 o 
  10   4  13       20.75        8.91     21.78 o 
  11   4  13       40.84      102.99     26.75 o 
  12   4  13      168.35      237.20     33.40 o 
 -15   5  13        1.07       38.95     36.52 o 
 -14   5  13      101.38      183.27     73.04 o 
 -13   5  13        0.05      -16.67     51.80 o 
 -12   5  13       80.72       98.17     58.31 o 
 -11   5  13        8.16        6.33     53.23 o 
 -10   5  13       84.72       55.38     52.84 o 
  -9   5  13       15.25       69.24     29.57 o 
  -8   5  13      123.61       98.48     35.36 o 
  -7   5  13      102.82       63.86     39.97 o 
  -6   5  13      276.69      276.13     29.39 o 
  -5   5  13      847.14      838.91     41.14 o 
  -4   5  13       47.08       18.88     18.12 o 
  -3   5  13       32.20       43.33     19.09 o 
  -2   5  13     1680.36     1698.31     66.58 o 
  -1   5  13      438.71      393.64     47.22 o 
   0   5  13      475.35      476.06     42.89 o 
   1   5  13       35.85       49.02     17.65 o 
   2   5  13      294.22      315.33     18.33 o 
   3   5  13      267.33      283.07     16.58 o 
   4   5  13        9.59       34.49     11.17 o 
   5   5  13        1.57       -4.40     17.30 o 
   6   5  13      281.60      273.28     34.70 o 
   7   5  13       64.27       81.88     20.42 o 
   8   5  13       28.52        2.82     19.00 o 
   9   5  13       26.95        4.16     20.55 o 
  10   5  13       39.30       57.21     23.58 o 
  11   5  13        4.51       14.14     23.20 o 
  12   5  13        2.35        4.97     24.86 o 
 -14   6  13       85.56      151.53     36.37 o 
 -13   6  13        4.22       27.49     59.66 o 
 -12   6  13       80.88       40.88     59.43 o 
 -11   6  13        1.08      -45.67     45.67 o 
 -10   6  13        5.48        5.20     50.61 o 
  -9   6  13      264.32      290.45     73.21 o 
  -8   6  13       90.57       82.60     29.00 o 
  -7   6  13       65.28      121.75     30.79 o 
  -6   6  13       61.63        6.81     41.49 o 
  -5   6  13      567.81      522.17     37.50 o 
  -4   6  13      341.00      370.77     31.83 o 
  -3   6  13       26.48       19.97     21.95 o 
  -2   6  13        7.43       29.11     23.62 o 
  -1   6  13       43.87       73.99     25.55 o 
   0   6  13        0.69       -8.67     20.27 o 
   1   6  13       52.91      120.32     37.97 o 
   2   6  13       44.91       44.88     23.54 o 
   3   6  13      290.04      363.88     90.51 o 
   4   6  13       56.24       42.29     38.31 o 
   5   6  13        9.62        2.39     18.10 o 
   6   6  13      412.68      334.55     31.14 o 
   7   6  13       52.03       18.23     21.36 o 
   8   6  13        8.10       -3.40     24.03 o 
   9   6  13       60.68       42.98     26.42 o 
  10   6  13       11.60        5.31     21.00 o 
  11   6  13       53.47       74.15     15.34 o 
 -13   7  13       13.84       13.49     62.54 o 
 -12   7  13      143.72      155.77     75.78 o 
 -11   7  13        4.05      -47.75     47.75 o 
 -10   7  13        4.30       20.20     47.82 o 
  -9   7  13       58.91       26.16     46.07 o 
  -8   7  13      238.26      277.47     69.55 o 
  -7   7  13       45.32      130.77     48.45 o 
  -6   7  13       64.02       98.73     23.48 o 
  -5   7  13      281.50      321.75     49.90 o 
  -4   7  13      732.06      808.18     66.25 o 
  -3   7  13       26.23       24.56     24.22 o 
  -2   7  13       20.90       35.29     27.87 o 
  -1   7  13      425.53      434.54     41.64 o 
   0   7  13       39.64       26.53     24.35 o 
   1   7  13       27.04        7.33     24.86 o 
   2   7  13        0.06       -7.11     12.51 o 
   3   7  13       24.89       40.73     32.94 o 
   4   7  13       15.66       24.86     33.67 o 
   5   7  13       32.36       -8.26     25.25 o 
   6   7  13      219.03      257.31     49.89 o 
   7   7  13        3.01      -12.53     22.84 o 
   8   7  13      100.54       63.23     24.67 o 
   9   7  13        1.35      -22.44     22.44 o 
  10   7  13        1.48      -21.81     21.81 o 
 -12   8  13      181.37       78.26     63.19 o 
 -11   8  13       72.74       24.21     52.20 o 
 -10   8  13        4.80      -25.89     37.88 o 
  -9   8  13       23.14       22.45     48.48 o 
  -8   8  13      152.95      218.36     67.70 o 
  -7   8  13        3.99      -28.94     42.07 o 
  -6   8  13      247.76      202.30     51.84 o 
  -5   8  13      119.10      137.36     25.79 o 
  -4   8  13       10.22       15.50     25.31 o 
  -3   8  13       22.06       -0.95     25.66 o 
  -2   8  13       14.34        7.08     26.34 o 
  -1   8  13     1075.06      980.71     95.27 o 
   0   8  13       80.51      116.36     46.62 o 
   1   8  13      544.78      587.58     50.36 o 
   2   8  13        0.72        6.48     33.26 o 
   3   8  13       39.74       24.85     35.29 o 
   4   8  13       57.15       71.88     41.14 o 
   5   8  13        1.53        5.86     38.58 o 
   6   8  13       48.47       92.02     46.84 o 
   7   8  13       11.14        9.92     32.03 o 
   8   8  13       12.94        2.81     57.78 o 
   9   8  13       26.33        5.31     58.16 o 
 -11   9  13        5.75      -32.03     40.09 o 
 -10   9  13       12.28      -35.42     37.07 o 
  -9   9  13       32.98       -3.05     46.26 o 
  -8   9  13        2.63      -12.77     18.75 o 
  -7   9  13        1.70      -27.15     48.02 o 
  -6   9  13       56.97       43.58     30.28 o 
  -5   9  13      143.88      140.00     36.51 o 
  -4   9  13      500.06      519.15     51.84 o 
  -3   9  13        0.07      -25.38     25.38 o 
  -2   9  13       13.78        8.47     12.67 o 
  -1   9  13      141.70      149.58     34.45 o 
   0   9  13      342.67      408.81     44.78 o 
   1   9  13      203.71      179.79     49.15 o 
   2   9  13      298.61      371.46     61.37 o 
   3   9  13        0.39      -21.94     38.45 o 
   4   9  13       59.27       57.43     45.63 o 
   5   9  13        3.13      -13.71     33.37 o 
   6   9  13       33.15       -3.15     32.90 o 
   7   9  13        9.55      -33.64     33.64 o 
   8   9  13       12.85      -27.89     34.65 o 
 -10  10  13      180.70      162.99     55.32 o 
  -9  10  13       27.47        0.87     33.97 o 
  -8  10  13        0.31        4.20     46.06 o 
  -7  10  13       62.16      109.73     61.33 o 
  -6  10  13        5.98        3.74     48.54 o 
  -5  10  13      101.69       71.35     39.39 o 
  -4  10  13       58.18       80.15     57.91 o 
  -3  10  13      143.17      362.08     73.10 o 
  -2  10  13      200.97      196.76     39.83 o 
  -1  10  13       57.01       16.94     32.19 o 
   0  10  13        8.91       53.93     46.19 o 
   1  10  13        7.33       52.95     47.42 o 
   2  10  13      111.84       72.76     41.24 o 
   3  10  13        2.15        2.67     34.99 o 
   4  10  13        9.55       -0.88     34.97 o 
   5  10  13       30.49        9.50     40.09 o 
   6  10  13       36.68       14.37     39.87 o 
   7  10  13       89.35       77.71     43.65 o 
  -8  11  13        7.71       39.79     41.77 o 
  -7  11  13      123.46      177.80     62.39 o 
  -6  11  13        8.21       34.08     53.28 o 
  -5  11  13       70.71       93.33     41.16 o 
  -4  11  13       69.08        9.83     37.05 o 
  -3  11  13       20.71       26.92     36.86 o 
  -2  11  13       35.42       19.19     33.57 o 
  -1  11  13      115.88      131.67     55.82 o 
   0  11  13        0.39       12.27     36.38 o 
   1  11  13       52.11       41.23     40.08 o 
   2  11  13       70.41       10.93     36.74 o 
   3  11  13       19.83        0.64     37.04 o 
   4  11  13       68.20       53.15     41.67 o 
   5  11  13       18.97       21.51     41.31 o 
  -5  12  13        2.78      -34.67     48.75 o 
  -4  12  13       21.80       19.76     34.76 o 
  -3  12  13       16.52       15.90     33.93 o 
  -2  12  13       62.29       30.55     42.96 o 
  -1  12  13       92.84       78.75     44.34 o 
   0  12  13       41.46       22.93     40.79 o 
   1  12  13       69.59       57.80     44.33 o 
   2  12  13        3.72       -5.55     35.47 o 
 -12   0  14      125.32      113.27     50.52 o 
 -11   0  14      157.21       90.26     50.72 o 
 -10   0  14      599.74      473.98     71.58 o 
  -9   0  14       77.28      -13.63     47.53 o 
  -8   0  14      535.23      590.71     82.90 o 
  -7   0  14      726.39      709.31     35.36 o 
  -6   0  14     1266.64     1129.64     91.24 o 
  -5   0  14       18.64       30.34     19.11 o 
  -4   0  14      251.25      292.90     48.14 o 
  -3   0  14     1166.39     1152.63     49.46 o 
  -1   0  14      190.43      168.05     23.03 o 
   0   0  14      197.71      215.98     25.42 o 
   1   0  14      322.77      343.00     23.89 o 
   2   0  14      194.69      226.28     21.71 o 
   3   0  14      672.74      596.57     32.72 o 
   4   0  14        6.00       -9.82     14.51 o 
   5   0  14       40.71       45.53     19.30 o 
   6   0  14      234.85      245.50     27.13 o 
   7   0  14        0.44       14.22     18.21 o 
   8   0  14       44.81       45.70     28.99 o 
   9   0  14      446.25      479.27     83.45 o 
  10   0  14      257.17      200.31     54.95 o 
  11   0  14        0.13      -17.77     30.39 o 
  12   0  14      105.05       55.92     34.29 o 
  13   0  14       12.23      -29.57     30.95 o 
 -13   1  14        2.92      -22.15     43.81 o 
 -12   1  14        2.18      -28.24     29.75 o 
 -11   1  14       47.18       41.21     31.96 o 
 -10   1  14       83.22       98.98     39.32 o 
  -9   1  14       12.37       38.55     34.34 o 
  -8   1  14     2299.25     2153.78     56.61 o 
  -7   1  14     1149.17     1117.56     98.65 o 
  -6   1  14      197.76      183.01     25.43 o 
  -5   1  14       20.12       25.66     23.26 o 
  -4   1  14       40.21       40.64     10.75 o 
  -3   1  14     1542.37     1478.97     53.90 o 
  -2   1  14      597.02      569.50     25.32 o 
  -1   1  14       10.81        7.45     10.38 o 
   0   1  14      115.61      148.34     16.24 o 
   1   1  14        1.08       -5.55      9.48 o 
   2   1  14      532.48      480.18     19.14 o 
   3   1  14       24.50       21.45     10.70 o 
   4   1  14      117.26      124.13     13.44 o 
   5   1  14       44.66       31.95     13.31 o 
   6   1  14      511.64      602.66     42.25 o 
   7   1  14       93.34      123.24     18.68 o 
   8   1  14      116.96      135.38     23.98 o 
   9   1  14       42.41       44.80     21.62 o 
  10   1  14        0.37      -20.75     20.75 o 
  11   1  14        6.13      -12.10     22.25 o 
  12   1  14        4.12      -23.53     23.53 o 
  13   1  14       16.60      -23.29     24.75 o 
 -14   2  14       51.49       55.92     47.61 o 
 -13   2  14       17.18       21.42     48.06 o 
 -12   2  14        1.19       28.71     52.97 o 
 -11   2  14        0.63        9.82     33.25 o 
 -10   2  14        6.87       -3.34     34.08 o 
  -9   2  14      500.65      507.30     54.25 o 
  -8   2  14     2093.11     1765.62    110.23 o 
  -7   2  14      188.67      232.79     60.14 o 
  -6   2  14      531.26      446.00     39.93 o 
  -5   2  14      298.90      310.29     27.24 o 
  -4   2  14       91.65       85.53     18.91 o 
  -3   2  14      499.00      473.10     22.42 o 
  -2   2  14      243.80      305.25     19.54 o 
  -1   2  14       87.77       85.49     13.40 o 
   0   2  14        0.80        0.83      7.83 o 
   1   2  14       17.43       24.36      9.47 o 
   2   2  14      406.34      380.74     19.29 o 
   3   2  14      140.87      131.35     14.24 o 
   4   2  14      580.19      561.66     22.87 o 
   5   2  14      290.60      252.57     21.22 o 
   6   2  14      985.02     1009.78     42.70 o 
   7   2  14       49.02       56.93     20.07 o 
   8   2  14      639.82      613.42     35.01 o 
   9   2  14      294.17      269.52     28.95 o 
  10   2  14      216.10      211.73     29.77 o 
  11   2  14       10.52       -3.34     23.95 o 
  12   2  14       17.70      -22.23     22.23 o 
 -14   3  14        0.67       35.72     29.55 o 
 -13   3  14      101.30      182.70     59.64 o 
 -12   3  14        0.24       27.30     49.70 o 
 -11   3  14        0.31       14.20     51.73 o 
 -10   3  14       20.75       25.67     32.55 o 
  -9   3  14      293.39      303.10     59.97 o 
  -8   3  14      328.17      389.71     47.14 o 
  -7   3  14     1810.95     1592.61     74.04 o 
  -6   3  14      110.42       65.20     21.27 o 
  -5   3  14       68.01      100.08     20.93 o 
  -4   3  14       67.54      107.16     61.80 o 
  -3   3  14      824.57      826.94     39.34 o 
  -2   3  14       41.58       72.24     16.77 o 
  -1   3  14      169.80      179.00     12.80 o 
   0   3  14      270.32      262.71     29.87 o 
   1   3  14      561.40      497.28     19.99 o 
   2   3  14      134.54      149.68     16.05 o 
   3   3  14      108.28      142.93     15.27 o 
   4   3  14       31.52       46.33     13.90 o 
   5   3  14       80.94       99.56     18.73 o 
   6   3  14        3.94       -1.52     16.55 o 
   7   3  14       52.29       69.93     20.83 o 
   8   3  14      162.83      188.85     26.46 o 
   9   3  14       27.55      -11.70     19.59 o 
  10   3  14        0.22       75.04     49.63 o 
  11   3  14       76.26       58.22     24.89 o 
  12   3  14       90.72       95.42     30.03 o 
 -15   4  14        0.00       41.99     65.00 o 
 -14   4  14       48.29       95.24     68.93 o 
 -13   4  14        1.03       30.57     60.48 o 
 -12   4  14      151.08      121.24     60.28 o 
 -11   4  14       13.34       29.75     54.01 o 
 -10   4  14       15.73       25.71     50.38 o 
  -9   4  14        3.35      -10.50     30.73 o 
  -8   4  14      632.86      672.55     57.57 o 
  -7   4  14        2.14      -19.71     19.71 o 
  -6   4  14      476.75      477.38     36.10 o 
  -5   4  14      828.83      746.28     46.94 o 
  -4   4  14       51.53       67.72     20.40 o 
  -3   4  14        9.31      -16.61     16.61 o 
  -2   4  14       65.19       74.57     19.56 o 
  -1   4  14        6.96        9.78     15.85 o 
   0   4  14      172.29      258.30     32.60 o 
   1   4  14       50.61       50.45     11.46 o 
   2   4  14      819.55      789.06     24.37 o 
   3   4  14      285.95      292.93     18.61 o 
   4   4  14      428.50      458.55     21.84 o 
   5   4  14      184.55      181.54     24.24 o 
   6   4  14       57.28       45.15     18.34 o 
   7   4  14        6.19        3.77     18.98 o 
   8   4  14      143.74      155.27     24.37 o 
   9   4  14      207.77      198.36     35.99 o 
  10   4  14      545.64      581.06     42.48 o 
  11   4  14       35.11       40.15     29.46 o 
  12   4  14       65.28       54.64     36.60 o 
 -14   5  14       50.79      158.16    105.66 o 
 -13   5  14       35.36       -8.78     52.03 o 
 -12   5  14      285.13      347.85     85.57 o 
 -11   5  14       28.89      -19.00     54.82 o 
 -10   5  14       30.90       80.34     58.93 o 
  -9   5  14      167.36      242.13     42.24 o 
  -8   5  14       25.26       25.39     27.97 o 
  -7   5  14       18.64       11.42     20.87 o 
  -6   5  14      164.08      161.62     26.09 o 
  -5   5  14        6.30       26.62     20.22 o 
  -4   5  14      224.98      247.95     27.50 o 
  -3   5  14      188.90      201.78     26.35 o 
  -2   5  14       95.66       86.72     26.54 o 
  -1   5  14      513.89      567.06     45.54 o 
   0   5  14       33.13       54.12     30.79 o 
   1   5  14     1498.85     1586.93     63.39 o 
   2   5  14        0.35      -16.90     16.90 o 
   3   5  14       58.07       18.69     18.93 o 
   4   5  14       17.63       15.34     17.39 o 
   5   5  14        0.09       -7.30     18.61 o 
   6   5  14       46.45       21.63     20.81 o 
   7   5  14       19.55        4.59     28.84 o 
   8   5  14       33.61       33.09     20.04 o 
  10   5  14       40.65       44.18     23.75 o 
  11   5  14        2.68      -22.17     22.17 o 
 -14   6  14        8.78       46.07     59.71 o 
 -13   6  14      237.05      307.89     81.88 o 
 -12   6  14       18.51       64.14     57.11 o 
 -11   6  14        7.19      -27.32     51.99 o 
 -10   6  14       23.27        0.90     48.94 o 
  -9   6  14       23.81       30.62     48.74 o 
  -8   6  14       84.66       64.23     41.79 o 
  -7   6  14      171.50      127.53     26.72 o 
  -6   6  14      871.58      651.67     67.74 o 
  -5   6  14      249.46      228.35     29.02 o 
  -4   6  14      664.22      645.18     41.54 o 
  -3   6  14      953.54     1080.76     57.75 o 
  -2   6  14      118.93      145.63     30.65 o 
  -1   6  14      540.21      539.93     46.53 o 
   0   6  14      157.25      186.71     31.23 o 
   1   6  14        0.63        8.35     21.49 o 
   2   6  14      140.36      160.17     28.41 o 
   3   6  14       80.95       68.69     32.90 o 
   4   6  14       54.74       54.37     25.93 o 
   5   6  14      259.75      219.74     54.19 o 
   6   6  14       39.14       28.51     20.62 o 
   7   6  14        1.56        3.39     22.07 o 
   8   6  14      146.80      127.71     28.57 o 
   9   6  14       11.84      -12.86     22.07 o 
  10   6  14      350.39      326.11     41.25 o 
  11   6  14        0.50       24.07     22.53 o 
 -13   7  14       48.99       91.99     68.52 o 
 -12   7  14      114.62       -6.11     57.87 o 
 -11   7  14       47.39       16.15     49.66 o 
 -10   7  14       18.51      -28.27     44.19 o 
  -9   7  14       49.78       18.72     45.84 o 
  -8   7  14       21.85      -10.26     46.83 o 
  -7   7  14       17.96       71.41     84.54 o 
  -6   7  14       58.04       55.43     26.94 o 
  -5   7  14       24.19       58.97     21.07 o 
  -4   7  14      148.44      180.79     26.40 o 
  -3   7  14        9.44       26.68     24.96 o 
  -2   7  14       57.25       74.00     30.92 o 
  -1   7  14      400.19      449.11     43.30 o 
   0   7  14        0.00      -22.00     32.49 o 
   1   7  14      334.54      333.76     38.08 o 
   2   7  14       55.24       17.20     32.02 o 
   3   7  14       42.83       -5.53     11.56 o 
   4   7  14       44.34       55.01     36.58 o 
   5   7  14       85.25       12.84     37.63 o 
   6   7  14       43.19       79.15     32.20 o 
   7   7  14       32.20       14.11     32.03 o 
   8   7  14        9.63      -13.14     28.38 o 
   9   7  14      106.35      106.45     44.26 o 
  10   7  14      157.37      102.64     37.90 o 
 -12   8  14      120.89      100.75     61.30 o 
 -11   8  14        7.39       94.20     60.52 o 
 -10   8  14       43.46       36.77     51.31 o 
  -9   8  14       60.60       36.47     53.31 o 
  -8   8  14       62.04       -6.17     48.69 o 
  -7   8  14      101.99       45.55     53.71 o 
  -6   8  14       39.63        7.01     53.62 o 
  -5   8  14       11.06       21.67     20.05 o 
  -4   8  14      139.74      237.23     79.39 o 
  -3   8  14      150.64      141.53     36.52 o 
  -2   8  14        0.63       40.18     41.23 o 
  -1   8  14       75.21      102.30     36.28 o 
   0   8  14       27.26       26.35     29.42 o 
   1   8  14      206.43      155.57     53.43 o 
   2   8  14      151.15      293.07     53.30 o 
   3   8  14       60.07       63.27     40.67 o 
   4   8  14       22.63        0.32     37.28 o 
   5   8  14        0.02      -37.41     37.41 o 
   6   8  14       31.86        8.16     35.16 o 
   7   8  14       10.48       21.22     33.63 o 
   8   8  14        3.30       16.74     39.29 o 
   9   8  14       14.76       -7.86     29.88 o 
 -11   9  14        0.83      -34.77     34.77 o 
 -10   9  14      411.73      309.55     69.65 o 
  -9   9  14       24.90       57.87     54.81 o 
  -8   9  14      243.88      183.47     55.13 o 
  -7   9  14       79.53      175.57     61.41 o 
  -6   9  14       62.59       11.07     58.42 o 
  -5   9  14      172.49      268.67     41.93 o 
  -4   9  14       24.15       45.53     35.54 o 
  -3   9  14       18.31       -1.31     29.13 o 
  -2   9  14       35.82       10.02     28.43 o 
  -1   9  14       48.55       20.84     14.64 o 
   0   9  14      403.47      439.21     47.29 o 
   1   9  14      555.18      560.47     71.20 o 
   2   9  14        6.82       37.89     42.45 o 
   3   9  14        2.06       -4.27     40.94 o 
   4   9  14       36.01       -4.71     34.82 o 
   5   9  14        4.62        4.03     34.99 o 
   6   9  14        6.00       30.51     37.17 o 
   7   9  14       55.04        2.41     37.54 o 
   8   9  14        2.25      -33.85     35.54 o 
  -9  10  14        2.24      -13.71     18.82 o 
  -8  10  14      172.00      169.32     60.08 o 
  -7  10  14       13.22       16.15     51.93 o 
  -6  10  14       28.09       47.02     54.08 o 
  -5  10  14        8.63       34.76     45.27 o 
  -4  10  14       95.76       41.65     38.07 o 
  -3  10  14      251.67      376.25     79.15 o 
  -2  10  14      122.22       76.78     42.86 o 
  -1  10  14       91.15      126.95     37.73 o 
   0  10  14       12.03        6.14     45.26 o 
   1  10  14      268.10      283.13     58.11 o 
   2  10  14        5.65       41.65     37.49 o 
   3  10  14        4.00       19.16     35.33 o 
   4  10  14       15.08       24.05     33.82 o 
   5  10  14       71.86       47.31     41.99 o 
   6  10  14        3.88        2.84     39.32 o 
  -7  11  14        0.15       58.85     49.11 o 
  -6  11  14       87.63       43.47     54.68 o 
  -5  11  14       17.52       -8.39     22.08 o 
  -4  11  14       90.43       26.31     36.45 o 
  -3  11  14       64.61       94.59     40.29 o 
  -2  11  14       22.83        4.67     32.61 o 
  -1  11  14       64.42       82.13     41.03 o 
   0  11  14       10.38      -18.77     32.53 o 
   1  11  14       35.15       11.86     37.62 o 
   2  11  14       14.00      -25.16     35.92 o 
   3  11  14       25.67        3.11     39.75 o 
   4  11  14       24.60      -16.38     36.58 o 
  -3  12  14       89.95       62.89     36.69 o 
  -2  12  14       19.84       14.71     37.38 o 
  -1  12  14       21.87       40.16     40.67 o 
   0  12  14       86.59      170.43     57.61 o 
 -13   1  15        0.59        3.64     46.05 o 
 -12   1  15       92.97      123.15     39.27 o 
 -11   1  15        7.08       -8.82     50.79 o 
 -10   1  15        2.90        2.26     43.23 o 
  -9   1  15        3.03      -24.79     34.22 o 
  -8   1  15      346.30      321.18     48.53 o 
  -7   1  15      272.44      294.12     47.11 o 
  -6   1  15       74.63       48.45     23.98 o 
  -5   1  15      160.45      171.93     16.26 o 
  -4   1  15       71.44       56.44     13.11 o 
  -3   1  15        7.54       11.05      9.75 o 
  -2   1  15       18.56        8.66     11.28 o 
  -1   1  15       10.88       27.75     13.05 o 
   0   1  15       19.48       13.59     13.36 o 
   1   1  15      339.51      350.33     23.50 o 
   2   1  15       21.28        0.70     10.76 o 
   3   1  15        0.45       -3.31     10.71 o 
   4   1  15       34.42       30.86     11.84 o 
   5   1  15      148.93      136.24     16.71 o 
   6   1  15        0.68       -0.46     14.73 o 
   7   1  15      452.62      483.83     28.24 o 
   8   1  15      147.36      132.54     26.11 o 
   9   1  15        2.11        6.17     20.84 o 
  10   1  15       71.97       82.21     25.72 o 
  11   1  15       54.73       16.57     24.67 o 
  12   1  15        9.09       -9.97     23.97 o 
 -14   2  15       28.10       44.94     52.97 o 
 -13   2  15     1021.92     1499.33    120.37 o 
 -12   2  15       21.88      -19.97     53.48 o 
 -11   2  15       11.56        7.02     32.64 o 
 -10   2  15        3.95      -20.73     33.27 o 
  -9   2  15       24.63       29.23     37.40 o 
  -8   2  15       38.78       51.43     33.15 o 
  -7   2  15      874.81      891.63     80.11 o 
  -6   2  15       89.90       69.89     21.65 o 
  -5   2  15     1046.23      968.37     72.30 o 
  -4   2  15       62.09       38.56     18.68 o 
  -3   2  15      292.21      282.33     26.50 o 
  -2   2  15      455.37      415.98     23.32 o 
  -1   2  15      297.09      350.08     23.05 o 
   0   2  15       97.51      119.59     20.13 o 
   1   2  15      205.91      239.29     16.88 o 
   2   2  15       34.98       32.62     11.40 o 
   3   2  15      855.21      888.21     24.31 o 
   4   2  15        1.96        4.43     11.01 o 
   5   2  15        1.02       -8.93     14.81 o 
   6   2  15      234.12      216.55     24.42 o 
   7   2  15      127.93      114.10     22.48 o 
   8   2  15       62.62       49.31     21.90 o 
   9   2  15       34.58       22.04     21.52 o 
  10   2  15       51.03       53.90     23.62 o 
  11   2  15      397.14      362.77     34.12 o 
  12   2  15        0.13      -22.72     22.72 o 
 -14   3  15       66.87      100.44     58.25 o 
 -13   3  15        0.04      724.57    105.93 o 
 -12   3  15       30.55      -11.91     48.98 o 
 -11   3  15        3.60       14.31     55.74 o 
 -10   3  15        4.25        7.02     32.59 o 
  -9   3  15       15.19      -30.75     32.96 o 
  -8   3  15       56.74      107.02     37.08 o 
  -7   3  15        3.67       -5.72     20.48 o 
  -6   3  15      405.97      434.05     33.85 o 
  -5   3  15     1288.07     1138.36     47.50 o 
  -4   3  15      164.11      156.70     24.12 o 
  -3   3  15      110.65       99.02     21.29 o 
  -2   3  15       76.04       58.57     19.55 o 
  -1   3  15      238.73      216.80     14.53 o 
   0   3  15       24.67       26.97      8.55 o 
   1   3  15      484.29      446.04     19.05 o 
   2   3  15      265.96      272.55     16.95 o 
   3   3  15        1.47       24.75     11.58 o 
   4   3  15       92.54       96.63     14.82 o 
   5   3  15       15.20       26.62     17.14 o 
   6   3  15       71.58       58.91     19.43 o 
   7   3  15        4.10      -12.63     18.71 o 
   8   3  15       12.00       18.94     20.20 o 
   9   3  15      147.18      130.62     26.69 o 
  10   3  15       75.05       60.81     25.19 o 
  11   3  15       51.20       44.95     24.58 o 
  12   3  15       44.16      135.91     59.08 o 
 -15   4  15       14.62       66.50     57.25 o 
 -14   4  15       18.20       42.71     56.36 o 
 -13   4  15      187.62      231.60     80.26 o 
 -12   4  15        0.00      -13.03     54.18 o 
 -11   4  15       39.79       56.73     58.03 o 
 -10   4  15        5.27      -29.54     29.54 o 
  -9   4  15      169.72      172.59     41.83 o 
  -8   4  15      125.53      127.53     36.88 o 
  -7   4  15        4.83       13.76     21.11 o 
  -6   4  15       95.35       74.46     23.39 o 
  -5   4  15      343.80      359.36     36.53 o 
  -4   4  15      456.59      451.37     43.07 o 
  -3   4  15        1.03      -17.68     17.68 o 
  -2   4  15        4.71        7.84     16.68 o 
  -1   4  15       24.68       28.34     24.83 o 
   0   4  15       30.69       33.50     24.01 o 
   1   4  15       61.71      101.24     19.47 o 
   2   4  15        6.90       -0.51     18.16 o 
   3   4  15      546.88      515.25     22.24 o 
   4   4  15      100.15      125.37     15.19 o 
   5   4  15      204.79      197.47     25.94 o 
   6   4  15      167.69      195.50     23.64 o 
   7   4  15       16.60       -0.35     19.33 o 
   8   4  15        8.22       20.65     19.91 o 
   9   4  15       75.35       58.77     22.96 o 
  10   4  15        5.72      -19.03     20.85 o 
  11   4  15        1.48       21.45     29.87 o 
 -14   5  15      261.78      402.16     51.46 o 
 -13   5  15        2.78      -53.50     53.50 o 
 -12   5  15       18.71       16.33     60.87 o 
 -11   5  15       21.52        1.94     54.98 o 
 -10   5  15       46.36       -5.48     49.60 o 
  -9   5  15        2.69       84.27     33.86 o 
  -8   5  15       75.63       23.83     31.80 o 
  -7   5  15       73.72       77.21     23.70 o 
  -6   5  15      162.24      229.44     41.34 o 
  -5   5  15      524.51      475.84     37.48 o 
  -4   5  15      498.87      487.56     37.73 o 
  -3   5  15       92.04       72.22     22.73 o 
  -2   5  15      843.58      842.44     46.44 o 
  -1   5  15      131.84      222.70    105.04 o 
   0   5  15      191.39      201.67     32.45 o 
   1   5  15        9.42       -4.50     34.64 o 
   2   5  15        4.26      -19.06     19.06 o 
   3   5  15       87.28       84.77     21.86 o 
   4   5  15       16.10       21.57     25.73 o 
   5   5  15        2.95        1.31     25.81 o 
   6   5  15       54.18       73.20     23.66 o 
   7   5  15       61.64       80.39     25.26 o 
   8   5  15      249.28      196.76     30.36 o 
   9   5  15      136.64      128.52     27.14 o 
  10   5  15       90.63       97.87     24.00 o 
  11   5  15       27.56       38.17     24.69 o 
 -14   6  15       41.02       36.19     65.26 o 
 -13   6  15        0.92       64.73     60.68 o 
 -12   6  15       30.06       34.60     61.74 o 
 -11   6  15        0.38      -31.90     51.57 o 
 -10   6  15      118.38      122.02     59.76 o 
  -9   6  15       96.60      137.75     60.35 o 
  -8   6  15       11.68       32.60     46.48 o 
  -7   6  15        6.32        4.59     21.56 o 
  -6   6  15       31.31       46.68     23.04 o 
  -5   6  15      378.95      387.01     38.25 o 
  -4   6  15       52.50       60.28     22.40 o 
  -3   6  15        1.86        9.28     19.33 o 
  -2   6  15      216.66      234.16     35.49 o 
  -1   6  15      637.26      610.35     48.29 o 
   0   6  15       25.35       12.14     23.28 o 
   1   6  15      259.02      269.71     35.13 o 
   2   6  15       91.89       92.05     26.32 o 
   3   6  15       25.04       30.41     29.30 o 
   4   6  15       96.09       66.11     35.45 o 
   5   6  15       54.71        4.73     28.94 o 
   6   6  15        0.02       -8.14     17.55 o 
   7   6  15        0.45      -33.34     33.34 o 
   8   6  15       75.08       38.56     35.79 o 
   9   6  15      144.90      135.14     29.86 o 
  10   6  15        7.56       -1.37     25.49 o 
 -13   7  15        9.25       18.89     62.95 o 
 -12   7  15      136.97      109.73     66.52 o 
 -11   7  15        0.35        0.67     54.75 o 
 -10   7  15      396.33      391.28     78.93 o 
  -9   7  15        6.93        4.45     47.18 o 
  -8   7  15        4.17      -21.36     48.84 o 
  -7   7  15      163.82       62.43     41.05 o 
  -6   7  15       53.31       59.11     28.67 o 
  -5   7  15      437.25      493.64     38.92 o 
  -4   7  15       37.45       69.05     23.55 o 
  -3   7  15        1.39       -0.23     24.87 o 
  -2   7  15       53.33       54.89     28.28 o 
  -1   7  15        0.06      -14.73     23.36 o 
   0   7  15       67.64       58.01     28.25 o 
   1   7  15      139.62      124.32     29.99 o 
   2   7  15      124.86      142.09     40.68 o 
   3   7  15       12.83        6.71     33.33 o 
   4   7  15        0.15       -5.43     12.87 o 
   5   7  15      160.61      141.71     45.93 o 
   6   7  15       14.99       90.02     47.40 o 
   7   7  15       40.94       12.10     28.39 o 
   8   7  15       16.64       30.02     68.39 o 
   9   7  15        2.42        6.47     31.06 o 
 -12   8  15       22.76        9.19     57.04 o 
 -11   8  15       94.07       36.26     53.37 o 
 -10   8  15       13.76      -28.75     43.72 o 
  -9   8  15        3.23       40.13     53.52 o 
  -8   8  15       65.39       10.78     46.36 o 
  -7   8  15        4.35       33.50     52.43 o 
  -6   8  15        4.43      -12.32     27.84 o 
  -5   8  15       97.50      107.09     26.49 o 
  -4   8  15      452.28      484.90     39.32 o 
  -3   8  15       48.62       -4.46     27.16 o 
  -2   8  15       20.44       55.35     27.05 o 
  -1   8  15      339.74      392.17     45.06 o 
   0   8  15        8.51       13.20     28.53 o 
   1   8  15       17.78       17.09     34.41 o 
   2   8  15        2.14        2.09     13.38 o 
   3   8  15       28.28       53.25     40.18 o 
   4   8  15       22.25       26.21     43.12 o 
   5   8  15       67.52       61.50     46.34 o 
   6   8  15       11.95      -32.92     32.92 o 
   7   8  15        0.26       -3.06     34.82 o 
   8   8  15      182.60      209.96     60.24 o 
 -10   9  15      103.16      123.22     56.36 o 
  -9   9  15       14.20      -31.27     47.70 o 
  -8   9  15       31.71       71.67     57.66 o 
  -7   9  15       22.60       39.97     55.40 o 
  -6   9  15       37.17      -45.95     61.08 o 
  -5   9  15      114.44      105.65     51.79 o 
  -4   9  15       27.77       77.74     42.39 o 
  -3   9  15        4.38       35.00     28.18 o 
  -2   9  15        7.59      -10.31     29.28 o 
  -1   9  15        1.34       26.40     29.95 o 
   0   9  15        2.56       -4.64     14.18 o 
   1   9  15      100.81       98.24     46.62 o 
   2   9  15       15.34       23.95     43.52 o 
   3   9  15      122.93      176.25     53.33 o 
   4   9  15       48.52        6.41     35.02 o 
   5   9  15        2.18       -5.96     32.09 o 
   6   9  15        0.01      -26.81     34.89 o 
   7   9  15        5.20      -12.31     37.83 o 
  -9  10  15       27.67       -9.11     17.79 o 
  -8  10  15      161.41      127.00     61.46 o 
  -7  10  15        2.23        0.94     51.70 o 
  -6  10  15        0.08        4.56     31.37 o 
  -4  10  15      139.56      117.23     39.21 o 
  -3  10  15      263.46      316.59     48.35 o 
  -2  10  15       67.86       33.67     29.56 o 
  -1  10  15        2.65        0.64     31.55 o 
   0  10  15       45.76        8.45     47.99 o 
   1  10  15        4.22       54.63     48.59 o 
   2  10  15      135.17      161.99     56.38 o 
   3  10  15      299.49      231.45     58.78 o 
   4  10  15      104.42      116.61     47.94 o 
   5  10  15       34.11        3.29     38.62 o 
  -7  11  15      143.51      187.48     65.84 o 
  -6  11  15        0.26      -44.38     45.68 o 
  -5  11  15       33.15       50.94     37.02 o 
  -4  11  15       17.63      -18.24     24.71 o 
  -3  11  15       26.34       47.40     35.44 o 
  -2  11  15      131.80       80.00     51.89 o 
  -1  11  15       14.45        1.91     34.47 o 
   0  11  15       16.66       19.28     38.97 o 
   1  11  15       43.08       13.24     42.37 o 
   2  11  15        5.17       26.64     39.14 o 
   3  11  15        0.09       26.91     38.14 o 
 -13   0  16       27.12       -1.81     44.82 o 
 -12   0  16       21.71       41.18     50.52 o 
 -11   0  16       24.76       75.39     57.11 o 
 -10   0  16      115.10       92.50     53.89 o 
  -9   0  16       83.04       99.37     61.85 o 
  -8   0  16       27.65        6.71     54.60 o 
  -7   0  16      435.00      534.73     79.50 o 
  -6   0  16       62.63       62.72     20.01 o 
  -5   0  16       55.92       93.92     21.28 o 
  -4   0  16     2372.79     2058.33    100.64 o 
  -3   0  16     3127.17     2874.43     80.34 o 
  -2   0  16     3952.64     3597.22    211.08 o 
  -1   0  16      445.23      482.14     39.72 o 
   0   0  16     1306.31     1230.81    110.93 o 
   1   0  16        5.45       -2.23     31.44 o 
   2   0  16     2034.81     1972.25     53.09 o 
   3   0  16      123.99      113.26     21.68 o 
   4   0  16      343.56      415.36     31.71 o 
   5   0  16      175.62      246.26     42.55 o 
   6   0  16      638.78      658.56     42.66 o 
   7   0  16      214.86      233.45     49.41 o 
   8   0  16       46.93      -10.16     28.72 o 
   9   0  16       51.15       51.43     35.12 o 
  10   0  16       58.17       45.79     35.95 o 
  11   0  16       81.90       76.22     37.08 o 
  12   0  16       59.95       63.44     38.61 o 
 -13   1  16       18.68      -47.69     47.69 o 
 -12   1  16      132.96      157.48     44.20 o 
 -11   1  16        9.55      -43.73     57.67 o 
 -10   1  16       62.41       26.73     39.32 o 
  -9   1  16        0.11        3.35     37.21 o 
  -8   1  16      600.05      673.17     62.34 o 
  -7   1  16     1944.06     1584.05     81.24 o 
  -6   1  16      188.24      218.88     25.98 o 
  -5   1  16       20.84        5.13     17.88 o 
  -4   1  16        0.05        5.25     20.91 o 
  -3   1  16      157.07      222.52     19.82 o 
  -2   1  16      180.49      183.85     18.08 o 
  -1   1  16     2259.19     2286.74     50.09 o 
   0   1  16       51.09       42.59     20.03 o 
   1   1  16      292.67      304.69     27.19 o 
   2   1  16      131.40      156.66     15.49 o 
   3   1  16      846.85      781.30     26.29 o 
   4   1  16        4.30       12.54     13.40 o 
   5   1  16       46.66       60.87     15.65 o 
   6   1  16      214.55      217.99     20.10 o 
   7   1  16       57.45      101.68     20.06 o 
   8   1  16       25.14       16.07     21.24 o 
   9   1  16      104.08       78.18     35.33 o 
  10   1  16       17.45      -13.88     22.28 o 
  11   1  16       69.60       30.82     28.75 o 
  12   1  16       63.34       43.45     25.62 o 
 -14   2  16      296.14      302.57     76.24 o 
 -13   2  16        0.68      -12.18     57.83 o 
 -12   2  16       22.44       11.38     53.06 o 
 -11   2  16       33.09        3.54     33.71 o 
 -10   2  16       17.13        2.48     36.72 o 
  -9   2  16       10.47      -34.67     34.67 o 
  -8   2  16        8.89       96.32     37.79 o 
  -7   2  16       17.22       18.44     21.13 o 
  -6   2  16       94.75       75.08     21.98 o 
  -5   2  16      260.92      284.74     28.45 o 
  -4   2  16      134.20      132.84     38.68 o 
  -3   2  16       24.39       26.94     18.84 o 
  -2   2  16       74.26      128.34     22.64 o 
  -1   2  16        0.59      -10.99     10.99 o 
   0   2  16      253.37      285.10     23.59 o 
   1   2  16       47.94       53.15     11.91 o 
   2   2  16      259.71      261.87     17.04 o 
   3   2  16       69.15       71.38     13.62 o 
   4   2  16      714.09      666.34     26.26 o 
   5   2  16       92.57       89.14     17.89 o 
   6   2  16       35.87       43.23     17.45 o 
   7   2  16       58.31       39.23     18.93 o 
   8   2  16       16.31       24.57     17.43 o 
   9   2  16       12.97       18.89     22.75 o 
  10   2  16        0.23      -21.96     21.96 o 
  11   2  16       23.40      -19.19     23.26 o 
 -14   3  16      117.30      281.56     74.20 o 
 -13   3  16       27.57       -8.14     56.37 o 
 -12   3  16        0.03       51.99     61.08 o 
 -11   3  16       40.34        8.27     34.99 o 
 -10   3  16       41.04       70.14     39.55 o 
  -9   3  16        1.67      -12.98     32.50 o 
  -8   3  16      123.07       71.91     39.59 o 
  -7   3  16      572.31      550.03     39.32 o 
  -6   3  16      174.04      177.46     26.68 o 
  -5   3  16      117.24      149.64     31.40 o 
  -4   3  16       47.46       15.64     20.22 o 
  -3   3  16      130.89      127.41     23.32 o 
  -2   3  16        8.13      -14.33     17.42 o 
  -1   3  16      166.14      215.01     26.08 o 
   0   3  16     1171.13     1080.91     41.11 o 
   1   3  16      435.51      411.06     20.78 o 
   2   3  16        0.55       -4.01     15.17 o 
   3   3  16      318.95      356.17     21.15 o 
   4   3  16      452.53      502.53     29.69 o 
   5   3  16      258.62      269.19     24.31 o 
   6   3  16      644.27      707.36     34.35 o 
   7   3  16       35.60       52.07     20.54 o 
   8   3  16        1.65      -19.50     19.50 o 
   9   3  16       87.38       42.94     22.54 o 
  10   3  16      203.18      194.44     29.24 o 
  11   3  16       37.14       19.17     25.79 o 
 -14   4  16        8.98      -46.14     56.22 o 
 -13   4  16       58.43      157.71     68.62 o 
 -12   4  16       42.07       39.43     59.04 o 
 -11   4  16        0.01      -11.07     54.42 o 
 -10   4  16        9.76       10.66     45.12 o 
  -9   4  16        1.49       -8.83     33.07 o 
  -8   4  16        0.04      -30.19     30.19 o 
  -7   4  16      847.42      806.33     44.62 o 
  -6   4  16      727.95      652.01     58.42 o 
  -5   4  16      864.08      834.60     51.07 o 
  -4   4  16      491.70      499.92     50.31 o 
  -3   4  16      598.81      610.29     39.52 o 
  -2   4  16       53.59       87.95     22.12 o 
  -1   4  16        2.20       -6.23     17.10 o 
   0   4  16      224.63      296.38     28.83 o 
   1   4  16      127.06      101.38     27.37 o 
   2   4  16       85.45       96.06     22.17 o 
   3   4  16      200.27      198.95     26.81 o 
   4   4  16       31.05       11.59     50.01 o 
   5   4  16       28.03       29.36     20.43 o 
   6   4  16      100.48       84.14     24.45 o 
   7   4  16      193.54      225.01     25.91 o 
   8   4  16        7.95       20.81     20.84 o 
   9   4  16       59.57       60.51     23.11 o 
  10   4  16      169.16      163.30     28.19 o 
  11   4  16       62.03       74.37     25.40 o 
 -14   5  16      177.06      266.83     93.93 o 
 -13   5  16       14.97       -5.05     58.89 o 
 -12   5  16        2.21      -43.96     57.64 o 
 -11   5  16      172.57      129.66     67.28 o 
 -10   5  16       39.00       18.88     52.11 o 
  -9   5  16        8.15       42.31     33.48 o 
  -8   5  16       84.12      108.92     43.15 o 
  -7   5  16        3.95       -9.71     20.82 o 
  -6   5  16      676.06      679.34    104.47 o 
  -5   5  16       25.05        0.17     20.71 o 
  -4   5  16       24.97       33.05     21.63 o 
  -3   5  16      167.50      202.89     28.46 o 
  -2   5  16      341.13      337.76     32.44 o 
  -1   5  16      261.80      297.38     31.01 o 
   0   5  16      504.83      516.81     45.86 o 
   1   5  16       35.57       32.50     25.15 o 
   2   5  16      247.41      281.85     40.02 o 
   3   5  16        8.58      -10.13     21.37 o 
   4   5  16      167.61      190.10     33.03 o 
   5   5  16       31.45      104.92     69.92 o 
   6   5  16        8.75       10.78     30.04 o 
   7   5  16        2.18      -21.51     31.59 o 
   8   5  16       28.62        9.16     25.13 o 
   9   5  16        0.60      -12.67     20.05 o 
  10   5  16       31.50        1.04     22.54 o 
 -13   6  16       94.83      140.80     74.09 o 
 -12   6  16        9.13       43.20     64.91 o 
 -11   6  16       34.89       52.93     63.05 o 
 -10   6  16       53.96       30.10     59.66 o 
  -9   6  16       14.92        2.18     46.17 o 
  -8   6  16       22.61       45.01     33.26 o 
  -7   6  16      153.84      120.67     28.68 o 
  -6   6  16       19.40       26.25     22.01 o 
  -5   6  16      425.47      471.46     38.25 o 
  -4   6  16       42.56       42.08     32.57 o 
  -3   6  16      169.49      173.55     30.34 o 
  -2   6  16      262.32      281.87     37.17 o 
  -1   6  16      250.95      262.91     37.20 o 
   0   6  16       69.16       55.22     26.59 o 
   1   6  16       28.59       19.03     23.67 o 
   2   6  16        3.40       -3.04     22.83 o 
   3   6  16       74.85       15.21     33.72 o 
   4   6  16       81.14       54.11     35.78 o 
   5   6  16       21.49        5.31     34.14 o 
   6   6  16       13.53      -29.80     29.80 o 
   7   6  16        1.87       51.54     58.31 o 
   8   6  16       42.43       14.32     32.44 o 
   9   6  16       44.28        8.47     63.38 o 
  10   6  16       64.92       56.71     37.09 o 
 -12   7  16       30.15      -24.03     53.58 o 
 -11   7  16      114.57       88.83     65.40 o 
 -10   7  16        5.16      -45.35     46.53 o 
  -9   7  16        1.35      -23.77     49.26 o 
  -8   7  16       21.89       44.64     53.84 o 
  -7   7  16       72.40       88.98     23.36 o 
  -6   7  16        0.38       25.79     36.16 o 
  -5   7  16        3.82        6.28     22.15 o 
  -4   7  16      532.83      474.14     39.35 o 
  -3   7  16        4.03       12.88     22.93 o 
  -2   7  16        4.68       33.21     27.51 o 
  -1   7  16      670.43      659.51     51.74 o 
   0   7  16      513.14      537.99     49.84 o 
   1   7  16       67.36       34.47     27.42 o 
   2   7  16      474.05      386.14     57.00 o 
   3   7  16      179.69      172.20     44.41 o 
   4   7  16       64.29       73.42     41.20 o 
   5   7  16        0.41      -21.12     21.12 o 
   6   7  16       21.66       26.47     34.16 o 
   7   7  16      105.65       40.00     49.49 o 
   8   7  16      144.27      187.99     61.09 o 
   9   7  16       36.85       24.04     31.56 o 
 -11   8  16       11.85       75.79     48.79 o 
 -10   8  16        3.64       24.99     44.11 o 
  -9   8  16       27.85       12.86     51.66 o 
  -8   8  16      181.19       28.42     33.04 o 
  -7   8  16      127.24      164.78     46.28 o 
  -6   8  16       80.69      147.77     57.46 o 
  -5   8  16        4.58       29.14     40.48 o 
  -4   8  16      510.38      608.79     41.89 o 
  -3   8  16       80.51       49.36     30.97 o 
  -2   8  16       50.05       36.29     41.89 o 
  -1   8  16       56.10       44.36     30.87 o 
   0   8  16       56.97       52.77     29.92 o 
   1   8  16      161.14      211.31     48.81 o 
   2   8  16      206.31      202.64     49.67 o 
   3   8  16       54.97       -5.49     19.94 o 
   4   8  16       80.39       33.82     40.39 o 
   5   8  16       25.47      -25.13     41.84 o 
   6   8  16        2.90       15.76     37.78 o 
   7   8  16       17.58        0.45     36.50 o 
   8   8  16       13.48       10.16     37.06 o 
 -10   9  16       90.35       63.86     43.43 o 
  -9   9  16       34.56        9.43     47.80 o 
  -8   9  16       78.35       62.92     54.32 o 
  -7   9  16       37.65      -15.26     55.11 o 
  -6   9  16      128.13       60.92     34.76 o 
  -5   9  16       77.95      122.54     36.72 o 
  -4   9  16      398.72      383.88     48.92 o 
  -3   9  16       37.32       41.32     33.32 o 
  -2   9  16        8.46       34.13     36.11 o 
  -1   9  16      170.84      172.97     40.81 o 
   0   9  16       87.57       78.29     45.92 o 
   1   9  16        8.96      -11.70     19.88 o 
   2   9  16       44.14       92.17     43.69 o 
   3   9  16       84.88      138.38     54.17 o 
   4   9  16        1.57        4.30     36.66 o 
   5   9  16        8.79      -29.25     33.42 o 
   6   9  16       32.38       -1.31     36.41 o 
  -8  10  16       44.23       88.10     56.28 o 
  -7  10  16       47.05       56.98     56.12 o 
  -6  10  16       37.22      -44.00     46.64 o 
  -5  10  16       30.33       -8.79     30.09 o 
  -4  10  16      277.07      286.28     46.13 o 
  -3  10  16        6.68      -10.96     32.63 o 
  -2  10  16        1.39      -33.05     33.05 o 
  -1  10  16       47.03       23.73     24.56 o 
   0  10  16        0.13       34.32     43.22 o 
   1  10  16        7.77      -23.25     42.30 o 
   2  10  16       75.82       79.87     43.28 o 
   3  10  16        0.00       11.95     39.92 o 
   4  10  16        8.33       11.75     38.45 o 
  -5  11  16        0.21       20.79     34.15 o 
  -4  11  16       10.64       -0.98     36.51 o 
  -3  11  16      111.62       41.20     26.35 o 
  -2  11  16        9.88       62.91     42.78 o 
  -1  11  16       19.07       29.24     34.60 o 
   0  11  16       89.28       25.33     41.09 o 
   1  11  16        9.59       83.18     44.26 o 
   2  11  16       40.28       11.38     37.48 o 
 -13   1  17        0.20      -42.63     42.63 o 
 -12   1  17        0.21       -9.96     34.46 o 
 -11   1  17        6.98      -25.71     33.98 o 
 -10   1  17       19.31       36.00     44.35 o 
  -9   1  17       16.08      -30.18     40.49 o 
  -8   1  17        8.95       -5.28     37.56 o 
  -7   1  17       20.69      -20.49     35.72 o 
  -6   1  17        0.17      -18.97     18.97 o 
  -5   1  17      522.73      466.44     48.77 o 
  -4   1  17       10.26       12.29     16.91 o 
  -3   1  17      116.56      146.16     16.82 o 
  -2   1  17      211.47      189.54     18.92 o 
  -1   1  17      553.55      544.37     29.95 o 
   0   1  17       39.22       39.89     15.86 o 
   1   1  17      227.46      250.57     23.29 o 
   2   1  17      167.99      147.72     16.10 o 
   3   1  17      142.12      150.44     16.68 o 
   4   1  17      116.01      124.47     16.53 o 
   5   1  17       11.47       16.97     15.12 o 
   6   1  17        9.60       19.86     42.57 o 
   7   1  17      413.45      439.79     35.18 o 
   8   1  17       20.19       26.29     21.82 o 
   9   1  17        1.19      -21.40     21.40 o 
  10   1  17        1.11      -22.70     22.70 o 
  11   1  17       21.44      -12.78     28.42 o 
 -14   2  17       31.72       -5.17     50.69 o 
 -13   2  17        0.65       47.66     61.39 o 
 -12   2  17       68.33        7.42     59.70 o 
 -11   2  17        1.42      -30.46     32.50 o 
 -10   2  17        4.97        5.33     40.26 o 
  -9   2  17       29.27        6.35     36.40 o 
  -8   2  17       46.45       78.58     39.10 o 
  -7   2  17        2.93      -20.30     20.30 o 
  -6   2  17       21.93       22.56     20.92 o 
  -5   2  17      232.63      177.52     33.90 o 
  -4   2  17      105.93       76.89     31.56 o 
  -3   2  17      218.42      241.33     27.76 o 
  -2   2  17       65.09       63.55     20.35 o 
  -1   2  17      154.06      165.42     20.80 o 
   0   2  17       34.34       19.89     12.81 o 
   1   2  17      119.29      166.40     26.20 o 
   2   2  17       35.39       22.31     12.24 o 
   3   2  17       14.69       23.88     12.32 o 
   4   2  17      254.66      303.97     20.51 o 
   5   2  17       93.34       86.09     16.48 o 
   6   2  17      196.66      184.52     29.87 o 
   7   2  17       16.00       24.37     17.91 o 
   8   2  17       33.72      -11.41     25.57 o 
   9   2  17        5.06        2.54     24.83 o 
  10   2  17       19.72        6.63     23.87 o 
  11   2  17       20.44       -7.95     24.01 o 
 -14   3  17        0.08      -50.40     50.40 o 
 -13   3  17       13.56       -8.49     59.07 o 
 -12   3  17        2.85        6.59     56.30 o 
 -11   3  17       21.80       33.39     38.58 o 
 -10   3  17        0.75       -6.02     36.02 o 
  -9   3  17       89.18       54.84     40.09 o 
  -8   3  17       28.01      -27.07     32.90 o 
  -7   3  17     1201.05     1068.50     54.98 o 
  -6   3  17       76.67      150.18     26.26 o 
  -5   3  17       32.32       45.34     21.16 o 
  -4   3  17       76.79       30.94     23.87 o 
  -3   3  17      385.49      356.85     32.98 o 
  -2   3  17       44.35       34.67     20.33 o 
  -1   3  17      158.21      185.98     26.99 o 
   0   3  17      205.81      160.85     25.32 o 
   1   3  17      167.44      168.65     21.17 o 
   2   3  17      157.63      183.52     21.82 o 
   3   3  17      183.28      198.28     23.85 o 
   4   3  17      113.58       99.54     17.78 o 
   5   3  17       95.38      140.24     34.99 o 
   6   3  17       29.89       91.50     56.74 o 
   7   3  17        8.60       -5.36     19.13 o 
   8   3  17      102.54       97.50     24.26 o 
   9   3  17       69.67       57.98     24.83 o 
  10   3  17       13.78       31.69     23.02 o 
  11   3  17        0.69      -21.63     21.63 o 
 -14   4  17      274.38      218.35     83.07 o 
 -13   4  17        0.15      -27.82     59.53 o 
 -12   4  17        4.08      -33.75     53.25 o 
 -11   4  17        0.09       -0.98     60.69 o 
 -10   4  17       30.59       -7.06     43.42 o 
  -9   4  17       27.78       51.12     37.80 o 
  -8   4  17       24.16       -4.25     31.97 o 
  -7   4  17        1.82       -3.56     21.85 o 
  -6   4  17      607.50      593.73     47.96 o 
  -5   4  17      118.93      154.44     26.85 o 
  -4   4  17        4.91        3.03     19.70 o 
  -3   4  17       91.87       84.21     24.11 o 
  -2   4  17       44.99       52.75     21.88 o 
  -1   4  17      631.56      660.06     40.36 o 
   0   4  17      212.01      211.13     28.32 o 
   1   4  17      505.87      493.38     35.96 o 
   2   4  17       11.75       -1.23     24.38 o 
   3   4  17       70.33       70.32     23.52 o 
   4   4  17      639.51      557.49     46.54 o 
   5   4  17        2.29       11.86     46.67 o 
   6   4  17       10.40       -4.72     27.86 o 
   7   4  17      250.65      234.13     26.77 o 
   8   4  17       53.81       75.61     22.92 o 
   9   4  17        0.97       -1.53     22.81 o 
  10   4  17        0.11        2.28     22.30 o 
 -13   5  17      208.48      274.96     88.14 o 
 -12   5  17      396.67      441.79    101.70 o 
 -11   5  17        1.26      -42.91     52.20 o 
 -10   5  17       34.97       21.67     61.91 o 
  -9   5  17        0.01       35.35     52.08 o 
  -8   5  17      137.10      129.22     39.91 o 
  -7   5  17      174.42      155.81     30.71 o 
  -6   5  17       70.46       25.79     41.74 o 
  -5   5  17       82.30      120.70     56.10 o 
  -4   5  17      168.72      190.60     29.93 o 
  -3   5  17      207.38      227.29     30.64 o 
  -2   5  17        1.80       10.41     20.43 o 
  -1   5  17      146.82      179.07     27.44 o 
   0   5  17      429.17      455.55     34.89 o 
   1   5  17       16.82       11.31     25.60 o 
   2   5  17       29.64       28.85     25.53 o 
   3   5  17       17.51      -26.85     26.85 o 
   4   5  17      157.71      144.42     40.47 o 
   5   5  17       60.22       66.56     29.31 o 
   6   5  17        0.02      -27.59     27.59 o 
   7   5  17        4.98      -13.21     29.81 o 
   8   5  17       11.55        3.14     37.29 o 
   9   5  17       55.95        1.17     36.78 o 
  10   5  17        7.89      -11.58     38.22 o 
 -13   6  17        0.03       31.58     68.07 o 
 -12   6  17       19.37       60.14     69.31 o 
 -11   6  17       99.35       86.04     66.14 o 
 -10   6  17      218.42      268.53     76.86 o 
  -9   6  17      122.67      107.28     60.16 o 
  -8   6  17       73.75      111.22     83.11 o 
  -7   6  17       10.87       27.98     23.71 o 
  -6   6  17       13.60        6.51     24.16 o 
  -5   6  17      102.52      144.57     29.62 o 
  -4   6  17       56.17       45.87     24.20 o 
  -3   6  17      375.65      387.86     36.62 o 
  -2   6  17       52.87      128.20     26.34 o 
  -1   6  17      493.91      528.96     38.72 o 
   0   6  17       76.68       56.74     27.85 o 
   1   6  17        3.01       -8.40     29.69 o 
   2   6  17      144.04      126.63     31.32 o 
   3   6  17       50.99       49.86     33.72 o 
   4   6  17      174.30      163.34     41.50 o 
   5   6  17      223.23      241.55     49.31 o 
   6   6  17        0.13       -8.46     41.67 o 
   7   6  17       23.95       14.14     47.55 o 
   8   6  17       70.30       51.76     35.38 o 
   9   6  17      103.26      140.63     67.10 o 
 -12   7  17        0.47       20.98     60.44 o 
 -11   7  17        8.58       23.34     51.94 o 
 -10   7  17        0.03      -23.59     43.20 o 
  -9   7  17       41.76        0.87     51.60 o 
  -8   7  17        1.67       86.85     48.24 o 
  -7   7  17        8.13       39.36     45.37 o 
  -6   7  17      166.06      185.92     30.83 o 
  -5   7  17       20.05        8.12     26.78 o 
  -4   7  17      105.11      175.03     49.88 o 
  -3   7  17        1.11       62.77     28.22 o 
  -2   7  17      105.77      184.30     47.13 o 
  -1   7  17       24.90       41.09     29.39 o 
   0   7  17      161.25      172.08     35.44 o 
   1   7  17       38.89       19.69     26.97 o 
   2   7  17       54.81       45.99     35.68 o 
   3   7  17        0.44        9.50     33.37 o 
   4   7  17       22.46       19.16     37.73 o 
   5   7  17       37.74       37.20     40.93 o 
   6   7  17       10.11      -31.44     31.44 o 
   7   7  17       53.33        5.04     25.54 o 
   8   7  17       98.30       80.83     46.30 o 
 -11   8  17       96.18       69.40     53.97 o 
 -10   8  17      249.38      257.48     71.52 o 
  -9   8  17       64.56       33.95     58.99 o 
  -8   8  17        0.29      -24.18     24.98 o 
  -7   8  17        3.78       -5.85     31.56 o 
  -6   8  17        1.22       26.78     24.78 o 
  -5   8  17      169.10      191.19     48.84 o 
  -4   8  17      663.89      775.22     52.74 o 
  -3   8  17      605.90      644.06     45.54 o 
  -2   8  17        0.52       -5.55     49.16 o 
  -1   8  17        2.88       11.73     28.24 o 
   0   8  17      142.31       99.22     33.94 o 
   1   8  17      420.12      544.20     67.98 o 
   2   8  17       18.66       -1.70     38.91 o 
   3   8  17        0.12      -36.43     36.43 o 
   4   8  17        0.06        0.57     29.08 o 
   5   8  17       58.52       24.06     35.09 o 
   6   8  17       10.83      -26.47     35.32 o 
   7   8  17        0.06       -9.59     37.54 o 
  -9   9  17       54.31       38.85     43.50 o 
  -8   9  17        3.01        0.76     48.76 o 
  -7   9  17       65.81       52.77     59.12 o 
  -6   9  17       91.88       87.31     36.30 o 
  -5   9  17       39.33       36.27     32.87 o 
  -4   9  17        6.13      -11.06     43.58 o 
  -3   9  17      190.40      199.60     41.29 o 
  -2   9  17        3.98       12.68     36.60 o 
  -1   9  17        1.75        9.28     31.21 o 
   1   9  17        1.08       12.02     43.02 o 
   2   9  17      182.97       43.25     32.89 o 
   3   9  17       32.49       21.35     37.76 o 
   4   9  17      241.03      292.61     63.62 o 
   5   9  17        0.40      -19.26     37.64 o 
  -7  10  17       54.32      -20.17     41.15 o 
  -6  10  17        5.34       10.42     51.64 o 
  -5  10  17        9.70       19.05     62.94 o 
  -3  10  17      537.47      615.18     57.92 o 
  -2  10  17        0.22      -11.41     33.09 o 
  -1  10  17        0.04       -6.94     41.19 o 
   0  10  17       55.55       45.64     32.71 o 
   1  10  17      137.80      101.98     42.77 o 
   2  10  17        1.59      -34.70     34.70 o 
   3  10  17      102.64       40.22     42.12 o 
   4  10  17        9.26      -12.69     35.18 o 
  -4  11  17       64.54       18.38     37.39 o 
  -3  11  17       41.85      -29.52     36.44 o 
  -2  11  17       19.57       45.74     36.32 o 
  -1  11  17        6.12       38.15     32.35 o 
   0  11  17        5.19      -15.06     37.30 o 
 -13   0  18      212.73      225.41     70.30 o 
 -12   0  18      349.58      282.89     76.91 o 
 -11   0  18       17.46       41.39     56.31 o 
 -10   0  18      123.57      203.91     77.60 o 
  -9   0  18        7.16       30.97     54.01 o 
  -8   0  18       18.56      -24.01     60.15 o 
  -7   0  18     1166.44     1164.99    102.63 o 
  -6   0  18      108.55      110.24     57.60 o 
  -5   0  18        9.33        2.48     43.45 o 
  -4   0  18     1533.53     1435.50     57.14 o 
  -3   0  18        9.31       -6.51     19.40 o 
  -2   0  18     1672.71     1663.55    185.02 o 
  -1   0  18        2.98       -3.42     33.46 o 
   0   0  18        4.74      -29.84     40.15 o 
   1   0  18       53.13       41.58     25.36 o 
   2   0  18        0.10      -26.13     26.13 o 
   3   0  18      330.94      319.77     32.96 o 
   4   0  18        3.06        7.77     20.61 o 
   5   0  18      242.91      305.82     39.32 o 
   6   0  18      105.49       82.33     25.54 o 
   7   0  18       65.78       94.93     32.92 o 
   8   0  18        4.42       -9.24     31.12 o 
   9   0  18       75.16       82.92     36.60 o 
  10   0  18      100.07       89.00     39.22 o 
 -13   1  18        7.26      -32.78     51.22 o 
 -12   1  18        0.46      -35.09     35.09 o 
 -11   1  18       57.15       56.63     40.97 o 
 -10   1  18        0.51       -4.92     39.39 o 
  -9   1  18      225.47      183.27     64.33 o 
  -8   1  18       16.04      -16.59     37.80 o 
  -7   1  18      223.87      213.09     49.45 o 
  -6   1  18      174.72      142.47     25.70 o 
  -5   1  18        9.36        8.49     37.34 o 
  -4   1  18      321.05     1084.47     92.48 o 
  -3   1  18       12.19       -3.72     18.89 o 
  -2   1  18      614.16      540.94     34.25 o 
  -1   1  18      203.95     1094.57    192.22 o 
   0   1  18      386.89      376.35     26.84 o 
   1   1  18      263.27      309.45     25.77 o 
   2   1  18      628.03      599.42     42.07 o 
   3   1  18       66.21       64.15     17.51 o 
   4   1  18      157.24      159.51     19.67 o 
   5   1  18       64.87       61.07     17.19 o 
   6   1  18       18.60       -0.81     16.31 o 
   7   1  18        8.76       -2.49     20.20 o 
   8   1  18       15.17        1.68     22.99 o 
   9   1  18       17.37       24.58     24.13 o 
  10   1  18       25.28      -23.61     23.61 o 
 -14   2  18      253.02      156.63     67.94 o 
 -13   2  18       30.35       38.45     64.13 o 
 -12   2  18        1.49       15.11     58.68 o 
 -11   2  18       25.50      -26.26     35.54 o 
 -10   2  18       31.38       23.95     39.12 o 
  -9   2  18       13.70      -29.49     50.91 o 
  -8   2  18        2.26      -13.74     35.57 o 
  -7   2  18       11.93       -6.24     21.87 o 
  -6   2  18     2359.11     2095.05     64.35 o 
  -5   2  18       87.30       89.92     24.55 o 
  -4   2  18      553.92      591.14     67.61 o 
  -3   2  18        0.21        7.63     23.14 o 
  -2   2  18        9.05       22.24     20.66 o 
  -1   2  18        6.93       12.41     16.69 o 
   0   2  18       10.19       -1.91     15.15 o 
   1   2  18       50.74       42.24     19.12 o 
   2   2  18       45.89       36.10     18.55 o 
   3   2  18      510.52      548.66     28.49 o 
   4   2  18       67.00       92.15     18.56 o 
   5   2  18       15.89        2.21     16.03 o 
   6   2  18       30.01       27.73     16.91 o 
   7   2  18      374.13      364.23     27.80 o 
   8   2  18       93.97       72.11     23.88 o 
   9   2  18        0.62       35.51     24.24 o 
  10   2  18      146.37      174.29     30.02 o 
 -14   3  18       27.71      -57.44     57.44 o 
 -13   3  18      603.35      891.41    110.82 o 
 -12   3  18        2.35      -31.00     56.48 o 
 -11   3  18        2.32        5.35     54.85 o 
 -10   3  18        1.07       10.19     35.62 o 
  -9   3  18        9.37       45.69     39.55 o 
  -8   3  18       44.79       -2.23     36.16 o 
  -7   3  18      138.75      124.21     27.10 o 
  -6   3  18       94.50       89.62     25.07 o 
  -5   3  18       28.38        5.45     19.50 o 
  -4   3  18      346.71      377.38     35.01 o 
  -3   3  18      109.02      153.06     26.24 o 
  -2   3  18        5.91      -12.22     19.31 o 
  -1   3  18      184.14      178.90     28.63 o 
   0   3  18       51.87       49.13     21.23 o 
   1   3  18       50.02       54.90     21.72 o 
   2   3  18      192.88      191.64     23.84 o 
   3   3  18       47.77       35.77     19.79 o 
   4   3  18      126.51       95.64     41.91 o 
   5   3  18      115.07      104.80     47.06 o 
   6   3  18      231.26      209.02     22.13 o 
   7   3  18      205.71      213.35     24.84 o 
   8   3  18       21.70        3.72     20.54 o 
   9   3  18      175.73      124.74     26.01 o 
  10   3  18       84.55       43.45     23.73 o 
 -14   4  18       85.56      120.65     76.04 o 
 -13   4  18        0.81       -6.13     57.09 o 
 -12   4  18       30.67       75.22     66.74 o 
 -11   4  18       44.03       19.47     68.68 o 
 -10   4  18       63.97       39.10     36.83 o 
  -9   4  18        1.19       11.68     38.01 o 
  -8   4  18       42.21      -11.37     55.74 o 
  -7   4  18      139.90      140.12     35.23 o 
  -6   4  18      873.55      793.07     61.28 o 
  -5   4  18       10.19       28.85     21.99 o 
  -4   4  18        1.54      -12.00     20.45 o 
  -3   4  18       86.36       65.88     24.98 o 
  -2   4  18      445.20      480.46     37.57 o 
  -1   4  18        2.75       18.13     30.83 o 
   0   4  18      458.38      534.59     40.14 o 
   1   4  18      156.04      145.62     26.68 o 
   2   4  18      397.60      434.85     37.37 o 
   3   4  18      350.46      385.60     36.14 o 
   4   4  18      862.82      802.82    110.23 o 
   5   4  18        8.16      -18.34     27.70 o 
   6   4  18        4.71       39.44     30.16 o 
   7   4  18        7.21       34.32     51.59 o 
   8   4  18       44.66       78.04     37.21 o 
   9   4  18       18.31       -9.53     26.64 o 
  10   4  18       24.44       -3.97     62.59 o 
 -13   5  18       23.09       20.38     65.38 o 
 -12   5  18       63.36      147.80     72.76 o 
 -11   5  18       35.28        1.91     56.17 o 
 -10   5  18        4.81      -52.79     52.79 o 
  -9   5  18        9.75       73.61     93.95 o 
  -8   5  18       53.37       27.19     36.27 o 
  -7   5  18       39.39       -1.00     36.43 o 
  -6   5  18        8.57      -20.54     20.54 o 
  -5   5  18      390.57      318.01     35.72 o 
  -4   5  18      661.81      667.40     43.61 o 
  -3   5  18        5.42       23.22     22.46 o 
  -2   5  18      142.23      166.80     28.86 o 
  -1   5  18      222.78      248.79     30.76 o 
   0   5  18        0.92       -2.97     20.70 o 
   1   5  18        0.49       22.87     23.11 o 
   2   5  18        2.43       14.07     27.80 o 
   3   5  18      233.15      235.47     46.68 o 
   4   5  18        1.35       17.13     33.14 o 
   5   5  18       25.80        4.33     35.58 o 
   6   5  18      100.78      132.30     35.22 o 
   7   5  18       43.02      -44.15     44.61 o 
   8   5  18        0.06      -14.93     30.08 o 
   9   5  18        4.28       16.56     36.63 o 
 -12   6  18       21.95       -7.25     60.85 o 
 -11   6  18      350.38      535.00     98.57 o 
 -10   6  18       20.23       32.21     54.04 o 
  -9   6  18      156.74      151.33     61.78 o 
  -8   6  18       19.71       75.23     57.25 o 
  -7   6  18       14.52       -6.64     29.96 o 
  -6   6  18       47.45       79.50     28.32 o 
  -5   6  18        0.10       30.99     43.99 o 
  -4   6  18        0.59        2.08     24.00 o 
  -3   6  18       47.16       14.54     23.75 o 
  -2   6  18       39.76      115.39     37.43 o 
  -1   6  18      292.04      366.39     43.28 o 
   0   6  18      352.64      370.35     34.99 o 
   1   6  18       14.75       22.45     29.10 o 
   2   6  18      211.64      201.61     44.03 o 
   3   6  18       76.55       79.16     37.35 o 
   4   6  18      515.14      486.22     63.09 o 
   5   6  18        3.92       -3.91     35.48 o 
   6   6  18      183.54      178.05     51.88 o 
   7   6  18       37.36       19.50     45.56 o 
   8   6  18       17.73       -8.70     44.40 o 
 -11   7  18        2.97      -10.79     62.71 o 
 -10   7  18      101.68       37.80     49.71 o 
  -9   7  18       50.54      -21.44     48.67 o 
  -8   7  18       14.65       51.85     54.01 o 
  -7   7  18      230.70      295.38     41.52 o 
  -6   7  18        7.54       47.74     32.48 o 
  -5   7  18      197.19      178.95     31.15 o 
  -4   7  18        2.65       19.77     43.29 o 
  -3   7  18      532.75      572.34     43.23 o 
  -2   7  18       26.81       78.81     26.45 o 
  -1   7  18        0.84       -1.05     49.05 o 
   0   7  18       62.08       61.80     30.24 o 
   1   7  18       42.06       22.56     32.82 o 
   2   7  18        0.20      -14.98     32.10 o 
   3   7  18      133.34      141.89     42.47 o 
   4   7  18        0.89       39.13     38.10 o 
   5   7  18       14.81       22.00     41.83 o 
   6   7  18        4.52       -9.36     37.69 o 
   7   7  18        6.22       34.67     44.45 o 
 -10   8  18       18.04       33.51     45.66 o 
  -9   8  18        3.79      -44.44     50.52 o 
  -8   8  18        8.07      -36.05     42.68 o 
  -7   8  18      211.17      217.36     42.12 o 
  -6   8  18       47.64       49.69     26.86 o 
  -5   8  18        0.87        7.30     43.17 o 
  -4   8  18       20.96       61.46     27.80 o 
  -3   8  18        1.41       10.23     26.92 o 
  -2   8  18        2.53       13.28     30.65 o 
  -1   8  18        0.01      -29.30     29.30 o 
   0   8  18        0.48      -27.48     27.48 o 
   1   8  18       14.50      118.40     44.89 o 
   2   8  18       19.89      -21.57     35.96 o 
   3   8  18        5.97      -25.09     37.48 o 
   4   8  18        0.61        2.60     39.19 o 
   5   8  18       63.75       68.82     44.18 o 
   6   8  18       39.51        7.00     20.84 o 
  -9   9  18        0.21       -4.63     17.71 o 
  -8   9  18       80.45       75.55     56.17 o 
  -7   9  18        6.94       33.90     35.19 o 
  -6   9  18       42.02        2.18     39.42 o 
  -5   9  18       83.18      101.18     37.11 o 
  -4   9  18        0.72       83.52     74.75 o 
  -3   9  18       32.32      147.87     51.65 o 
  -2   9  18       94.13      102.28     33.91 o 
  -1   9  18       25.35       28.94     32.71 o 
   0   9  18       15.62       29.83     42.40 o 
   1   9  18        1.66        9.43     39.54 o 
   2   9  18      113.73      118.80     49.83 o 
   3   9  18      162.61      108.35     47.06 o 
   4   9  18        7.95       -5.52     20.80 o 
   5   9  18       15.72       22.25     40.00 o 
  -6  10  18       23.34        2.26     71.55 o 
  -4  10  18        0.12       22.88     32.80 o 
  -3  10  18       97.25      133.78     79.31 o 
  -2  10  18       26.35      -33.86     33.86 o 
  -1  10  18       82.43       99.21     52.16 o 
   0  10  18       21.24       91.88     49.38 o 
   1  10  18        3.12       36.02     33.55 o 
   2  10  18      203.45       64.87     30.11 o 
 -13   1  19      428.34      564.20     99.81 o 
 -12   1  19      269.14      251.22     54.40 o 
 -11   1  19       40.01       28.50     41.57 o 
 -10   1  19       54.13       76.63     43.55 o 
  -9   1  19       22.42       91.40    114.33 o 
  -8   1  19      154.64      167.51     47.76 o 
  -7   1  19      110.05      167.96     53.88 o 
  -6   1  19       41.68       57.85     38.49 o 
  -5   1  19        3.98      -13.33     20.60 o 
  -4   1  19      356.39      397.66     34.80 o 
  -3   1  19      484.50      471.96     62.83 o 
  -2   1  19       82.86       68.04     53.07 o 
  -1   1  19       23.06       19.09     15.61 o 
   0   1  19       66.90       75.55     18.74 o 
   1   1  19        5.69       17.58     19.81 o 
   2   1  19       10.48        6.70     14.76 o 
   3   1  19       12.26       20.81     16.14 o 
   4   1  19       62.22       59.27     16.44 o 
   5   1  19       97.70      113.19     17.88 o 
   6   1  19        5.44        1.69     20.15 o 
   7   1  19       64.18       79.78     23.47 o 
   8   1  19        5.90        4.82     22.73 o 
   9   1  19        0.65      -14.30     23.45 o 
  10   1  19        0.05      -23.37     23.37 o 
 -14   2  19      280.64      173.05     70.73 o 
 -13   2  19        0.33       28.67     64.63 o 
 -12   2  19      119.23      101.12     46.25 o 
 -11   2  19      365.41      436.57     65.83 o 
 -10   2  19       78.34       30.76     49.37 o 
  -9   2  19       22.90      -26.20     36.24 o 
  -8   2  19       71.02       87.00     66.42 o 
  -7   2  19        0.02      -22.18     22.18 o 
  -6   2  19       69.38       77.12     24.71 o 
  -5   2  19      254.85      336.82     36.83 o 
  -4   2  19        2.16       -6.92     18.75 o 
  -3   2  19       43.20       30.27     21.32 o 
  -2   2  19      171.64      234.95     29.87 o 
  -1   2  19      186.59      161.98     26.01 o 
   0   2  19        0.38        4.52     20.00 o 
   1   2  19       35.15       54.54     18.87 o 
   2   2  19       73.71       67.68     20.53 o 
   3   2  19      106.43      101.07     23.47 o 
   4   2  19       76.81       84.35     23.38 o 
   5   2  19        0.12       24.95     19.02 o 
   6   2  19        1.54       26.89     24.68 o 
   7   2  19        1.80       -6.88     30.66 o 
   8   2  19       77.05       55.20     26.93 o 
   9   2  19       10.38       -0.14     22.11 o 
  10   2  19        0.72      -12.13     23.97 o 
 -14   3  19       88.29       61.21     68.46 o 
 -13   3  19       11.74      -22.81     63.26 o 
 -12   3  19      555.53      702.47    112.87 o 
 -11   3  19        8.82      -39.60     39.60 o 
 -10   3  19      224.62      309.00     58.17 o 
  -9   3  19       21.53       62.29     78.65 o 
  -8   3  19       89.68       59.81     39.25 o 
  -7   3  19      126.07      107.76     33.91 o 
  -6   3  19      242.13      269.79     38.59 o 
  -5   3  19      273.82      277.16     49.23 o 
  -4   3  19      297.69      316.73     34.15 o 
  -3   3  19      419.77      440.31     36.82 o 
  -2   3  19       80.54       86.15     24.03 o 
  -1   3  19       74.84       79.83     24.62 o 
   0   3  19        0.47       11.91     21.23 o 
   1   3  19       27.52       -3.01     21.27 o 
   2   3  19       35.28       41.49     24.08 o 
   3   3  19      190.11      219.75     35.46 o 
   4   3  19      129.65      107.05     26.67 o 
   5   3  19       16.43       32.12     40.94 o 
   6   3  19        1.26      -13.58     33.48 o 
   7   3  19       53.14       90.25     43.75 o 
   8   3  19      204.50      143.26     26.47 o 
   9   3  19        0.12      -20.13     20.13 o 
 -13   4  19       76.81       85.90     69.84 o 
 -12   4  19       15.54      -14.38     63.64 o 
 -11   4  19       11.41      -24.30     63.88 o 
 -10   4  19        8.34      -13.37     39.05 o 
  -9   4  19       76.65       79.10     38.00 o 
  -8   4  19      101.98       46.30     35.89 o 
  -7   4  19       29.86       16.49     25.56 o 
  -6   4  19        5.93      -23.05     23.05 o 
  -5   4  19       98.96      100.70     32.11 o 
  -4   4  19      169.95      147.14     33.77 o 
  -3   4  19       32.51       19.27     22.20 o 
  -2   4  19       66.18       65.00     24.67 o 
  -1   4  19      439.30      507.85     40.34 o 
   0   4  19       15.27       57.69     22.95 o 
   1   4  19      217.47      212.95     31.12 o 
   2   4  19      118.40       85.05     26.23 o 
   3   4  19      178.80      261.74     50.51 o 
   4   4  19        0.25       46.64     27.17 o 
   5   4  19       41.93       46.32     75.74 o 
   6   4  19        0.74       -7.04     34.19 o 
   7   4  19       84.47      122.21     52.73 o 
   8   4  19       71.13       48.42     34.61 o 
   9   4  19        6.49      -28.01     32.18 o 
 -13   5  19        1.31      -43.76     64.59 o 
 -12   5  19      358.43      425.16     96.87 o 
 -11   5  19        6.30      -15.00     58.22 o 
 -10   5  19        0.03       56.54     62.79 o 
  -9   5  19       64.39       54.00     37.57 o 
  -8   5  19        1.84        3.65     34.57 o 
  -7   5  19       25.31       12.88     25.33 o 
  -6   5  19       87.71       86.11     29.49 o 
  -5   5  19        6.99      -36.41     36.41 o 
  -4   5  19       23.49       18.93     24.57 o 
  -3   5  19       53.80       87.13     28.32 o 
  -2   5  19      219.37      171.32     31.80 o 
  -1   5  19      112.16      156.85     47.31 o 
   0   5  19      221.25      220.47     31.96 o 
   1   5  19       75.43      138.42     55.16 o 
   2   5  19        1.11       15.32     22.24 o 
   3   5  19        3.07       25.92     55.48 o 
   4   5  19      197.67      140.11     45.82 o 
   5   5  19       57.83       16.62     38.96 o 
   6   5  19       14.84       30.48     37.01 o 
   7   5  19        3.09       19.48     40.37 o 
   8   5  19        2.71      -29.70     29.70 o 
 -12   6  19        3.80      -60.23     60.23 o 
 -11   6  19      361.08      375.94     88.10 o 
 -10   6  19       86.50       57.66     59.45 o 
  -9   6  19      143.57      211.00    100.65 o 
  -8   6  19       35.49       51.67     38.41 o 
  -7   6  19        6.45       -1.70     36.39 o 
  -6   6  19       33.76       40.58     46.53 o 
  -5   6  19       29.29       70.10     26.48 o 
  -4   6  19      178.56      224.54     33.48 o 
  -3   6  19        0.23      -15.94     22.99 o 
  -2   6  19        0.02       20.43     22.91 o 
  -1   6  19       35.66       57.68     28.98 o 
   0   6  19       52.19      102.51     30.50 o 
   1   6  19       37.90       29.55     24.55 o 
   2   6  19        0.34        2.83     33.14 o 
   3   6  19      254.18      186.47     44.94 o 
   4   6  19       32.94       30.86     34.90 o 
   5   6  19       37.95       78.68     39.36 o 
   6   6  19        5.47      -19.25     33.55 o 
   7   6  19       60.72       95.83     48.49 o 
 -11   7  19       45.71       95.28     65.20 o 
  -9   7  19       31.68      -18.25     55.91 o 
  -8   7  19      142.07      208.29     51.98 o 
  -7   7  19       16.69       12.62     26.46 o 
  -6   7  19       10.17       57.83     48.93 o 
  -5   7  19      175.13      164.07     33.81 o 
  -4   7  19       17.50       30.10     27.07 o 
  -3   7  19       30.16       41.32     45.02 o 
  -2   7  19       12.51       56.06     24.84 o 
  -1   7  19        1.57      -24.22     28.70 o 
   0   7  19       18.95        1.71     31.31 o 
   1   7  19        0.24       43.73     34.40 o 
   2   7  19        0.99       29.17     35.49 o 
   3   7  19      163.01      153.82     45.41 o 
   4   7  19        1.69       -0.53     34.81 o 
   5   7  19      200.86      178.52     49.32 o 
   6   7  19        8.88       -0.51     41.04 o 
  -9   8  19        9.88      -49.68     49.68 o 
  -8   8  19        0.72      -40.38     53.67 o 
  -7   8  19       40.63       75.80     29.74 o 
  -6   8  19       15.86       35.31     26.44 o 
  -5   8  19        3.25       -8.99     30.92 o 
  -4   8  19      248.72      272.94     37.14 o 
  -3   8  19       23.60       89.57     50.40 o 
  -2   8  19       83.64      124.94     79.72 o 
  -1   8  19        7.18       27.56     34.84 o 
   0   8  19        3.08       -7.99     35.35 o 
   1   8  19       18.06       -2.37     36.24 o 
   2   8  19        0.29      -17.86     35.71 o 
   3   8  19      117.18      110.92     45.39 o 
   4   8  19        1.33       12.54     43.43 o 
   5   8  19        7.26       -5.85     41.80 o 
  -8   9  19        0.05      -12.03     47.18 o 
  -7   9  19       13.15      -16.34     32.27 o 
  -6   9  19        8.28       38.71     45.30 o 
  -5   9  19       24.97       -1.78     31.82 o 
  -4   9  19       66.88      130.05     91.28 o 
  -3   9  19      196.98      115.83     37.48 o 
  -2   9  19        3.03       90.72     51.93 o 
  -1   9  19        0.10       10.08     36.79 o 
   0   9  19       17.50       20.88     38.70 o 
   1   9  19       16.23       71.01     44.67 o 
   2   9  19       52.35       20.91     46.44 o 
   3   9  19       43.65       69.68     48.89 o 
  -5  10  19       45.40       53.31     35.06 o 
  -4  10  19       16.25       22.11     66.29 o 
  -1  10  19        3.98        9.81     38.55 o 
   0  10  19        0.08      -31.98     41.82 o 
 -13   0  20        5.44      -53.10     53.10 o 
 -12   0  20        1.41       38.84     65.54 o 
 -11   0  20      175.08      225.14     74.90 o 
 -10   0  20       32.13       78.03     64.02 o 
  -9   0  20       72.99       80.75     63.06 o 
  -8   0  20      584.46      724.22    108.82 o 
  -7   0  20      296.80      276.77     76.11 o 
  -6   0  20        3.33       31.88     47.17 o 
  -5   0  20      594.83      686.43     86.71 o 
  -4   0  20      104.84      101.30     58.70 o 
  -3   0  20      126.00        7.30     19.04 o 
  -2   0  20      940.51      975.39     52.51 o 
  -1   0  20      656.76      551.22     45.88 o 
   0   0  20     1749.48     1754.48     90.99 o 
   1   0  20      235.85      196.19     36.39 o 
   2   0  20       11.72       26.69     48.49 o 
   3   0  20      190.16      235.83     53.87 o 
   4   0  20       27.81       34.56     20.79 o 
   5   0  20       44.88       26.36     25.50 o 
   6   0  20      122.32      164.45     35.18 o 
   7   0  20        2.93       57.73     42.59 o 
   8   0  20        0.08       -9.80     31.82 o 
   9   0  20       56.33       -4.88     35.05 o 
 -14   1  20      110.79       -8.37     57.92 o 
 -13   1  20       60.77       23.99     61.92 o 
 -12   1  20        0.73      -46.31     61.85 o 
 -11   1  20       63.15       55.58     49.29 o 
 -10   1  20       20.48        2.92     40.75 o 
  -9   1  20       56.82       53.16     44.01 o 
  -8   1  20        9.11      -28.85     67.98 o 
  -6   1  20      352.46      340.26     55.06 o 
  -5   1  20      236.79      166.59     65.69 o 
  -4   1  20      122.70      123.34     24.86 o 
  -3   1  20      302.21      231.26     30.81 o 
  -2   1  20      225.20      258.64     34.27 o 
  -1   1  20      113.96      110.00     25.84 o 
   0   1  20      174.17      184.40     23.02 o 
   1   1  20      644.84      615.79     34.20 o 
   2   1  20       19.49       11.11     19.73 o 
   3   1  20      192.17      222.43     27.10 o 
   4   1  20       28.58       42.39     16.90 o 
   5   1  20       11.14       37.37     16.35 o 
   6   1  20        4.33       36.73     18.89 o 
   7   1  20        0.25      -11.40     20.31 o 
   8   1  20       85.49       51.80     24.28 o 
   9   1  20       12.37       34.70     24.76 o 
 -13   2  20      197.52      310.87     97.35 o 
 -12   2  20        6.78      -37.98     37.98 o 
 -11   2  20       10.87      -14.33     40.74 o 
 -10   2  20        0.91      -33.31     43.49 o 
  -9   2  20       10.04      -30.05     36.16 o 
  -8   2  20      301.20      307.75     58.99 o 
  -7   2  20       34.06      -10.11     37.53 o 
  -6   2  20      289.57      259.70     45.95 o 
  -5   2  20        1.80       36.17     21.91 o 
  -4   2  20      701.49      715.50     43.18 o 
  -3   2  20       24.23       63.72     23.77 o 
  -2   2  20       42.09       40.53     24.60 o 
  -1   2  20       75.68       91.45     25.87 o 
   0   2  20      347.08      418.41     37.02 o 
   1   2  20      188.39      219.10     31.17 o 
   2   2  20      243.62      225.93     54.94 o 
   3   2  20       49.05       44.92     24.92 o 
   4   2  20       58.26       61.28     24.70 o 
   5   2  20       53.31       37.90     27.96 o 
   6   2  20      123.55      158.49     26.76 o 
   7   2  20      276.82      276.67     35.32 o 
   8   2  20      111.62       91.26     25.28 o 
   9   2  20        3.11      -22.04     22.04 o 
 -13   3  20      115.42       89.42     76.24 o 
 -12   3  20      118.69       73.44     67.50 o 
 -11   3  20        7.51       -8.03     41.83 o 
 -10   3  20       55.34       13.95     42.81 o 
  -9   3  20       17.70       19.14     40.16 o 
  -8   3  20        5.58      -28.92     33.76 o 
  -7   3  20        9.18      -32.37     47.23 o 
  -6   3  20      139.34      154.35     29.40 o 
  -5   3  20       57.38       37.59     25.04 o 
  -4   3  20      398.88      427.39     38.28 o 
  -3   3  20        0.62        6.64     22.48 o 
  -2   3  20      220.63      275.47     32.94 o 
  -1   3  20        4.57       18.62     21.55 o 
   0   3  20      166.78      178.34     29.57 o 
   1   3  20       74.43       57.96     32.02 o 
   2   3  20      255.44      316.69     35.20 o 
   3   3  20       54.31       48.18     25.39 o 
   4   3  20        0.00       -0.77     27.32 o 
   5   3  20       15.97       35.97     41.25 o 
   6   3  20        8.83       14.08     31.05 o 
   7   3  20        2.79       47.05     36.51 o 
   8   3  20       95.04       60.44     28.73 o 
   9   3  20        5.84        5.32     36.43 o 
 -13   4  20      313.11      413.99    103.61 o 
 -12   4  20       20.24      -12.61     66.04 o 
 -11   4  20       25.90       13.77     62.93 o 
 -10   4  20       51.81       62.82     48.49 o 
  -9   4  20        6.93       38.51     45.71 o 
  -8   4  20        0.00      -31.56     31.56 o 
  -7   4  20        8.90      -11.43     31.22 o 
  -6   4  20       72.37      160.89     34.14 o 
  -5   4  20       21.24       72.70     63.25 o 
  -4   4  20      138.71      111.74     29.81 o 
  -3   4  20       62.74       81.51     26.69 o 
  -2   4  20       98.66      102.89     27.24 o 
  -1   4  20        5.64       -6.97     33.07 o 
   0   4  20      521.29      564.74     61.86 o 
   1   4  20      106.53       94.41     40.02 o 
   2   4  20      126.54      175.05     30.52 o 
   3   4  20      260.04      341.47    120.52 o 
   4   4  20      133.51      128.67     60.43 o 
   5   4  20      454.57      556.48    102.20 o 
   6   4  20       19.04       77.42     68.52 o 
   7   4  20      106.46      192.62     78.24 o 
 -12   5  20       21.29      -13.79     66.05 o 
 -11   5  20        2.38      -47.03     58.40 o 
 -10   5  20       13.01      -25.76     59.55 o 
  -9   5  20       99.48       97.06     39.81 o 
  -8   5  20      193.12      191.91     46.55 o 
  -7   5  20       51.68       28.38     26.74 o 
  -6   5  20      158.10      132.07     45.53 o 
  -5   5  20      133.17      104.60     29.08 o 
  -4   5  20        0.77       29.43     24.27 o 
  -3   5  20       77.89       69.91     25.41 o 
  -2   5  20        5.91       15.89     21.73 o 
  -1   5  20       82.68      122.65     26.15 o 
   0   5  20      300.45      373.13     53.13 o 
   1   5  20        4.05       15.71     29.76 o 
   2   5  20       72.07      122.68     41.71 o 
   3   5  20       24.52       39.82     37.22 o 
   4   5  20       29.81       86.37     43.00 o 
   5   5  20       31.56      101.15     74.45 o 
   6   5  20        0.09       90.24     98.31 o 
 -11   6  20       74.59       55.85     65.64 o 
 -10   6  20      138.10       76.64     61.77 o 
  -9   6  20       10.22      100.51    132.71 o 
  -8   6  20        4.94      -35.21     35.21 o 
  -7   6  20       69.41       45.83     26.97 o 
  -6   6  20       20.31      -23.36     26.20 o 
  -5   6  20       67.62       57.20     28.08 o 
  -4   6  20       34.98       43.26     27.16 o 
  -3   6  20        0.00        5.45     30.43 o 
  -2   6  20       23.58       65.44     23.61 o 
  -1   6  20        7.25       -2.55     39.04 o 
   0   6  20      181.79      232.24     53.85 o 
   1   6  20       49.17       53.38     23.60 o 
   3   6  20       15.28       86.79     90.11 o 
   4   6  20      104.27       91.40     40.93 o 
   5   6  20       44.39       52.44     39.66 o 
   6   6  20        8.20      -10.07     39.19 o 
   7   6  20        1.34      -22.19     35.20 o 
 -10   7  20       38.35       90.97     55.64 o 
  -9   7  20      179.34      249.08     72.98 o 
  -8   7  20      133.23       30.02     70.86 o 
  -7   7  20      125.34       87.16     32.03 o 
  -6   7  20       31.75       27.13     27.42 o 
  -5   7  20        8.61      -21.86     24.88 o 
  -4   7  20       95.47      114.30     32.66 o 
  -3   7  20        3.20       18.78     24.71 o 
  -2   7  20      253.16      324.65     50.77 o 
  -1   7  20      161.53      158.14     47.30 o 
   0   7  20       11.11       25.86     53.31 o 
   2   7  20      151.26      119.58     42.44 o 
   3   7  20       45.87       23.49     35.16 o 
   4   7  20      120.16      107.44     44.05 o 
   5   7  20       53.42       72.25     40.45 o 
   6   7  20       40.87       57.96     43.37 o 
  -9   8  20        5.06       22.18     41.80 o 
  -8   8  20        6.46       52.25     51.54 o 
  -7   8  20       15.11       88.95     29.73 o 
  -6   8  20       10.68       17.43     34.25 o 
  -5   8  20      123.57      185.97     34.13 o 
  -4   8  20       39.86       82.92     29.65 o 
  -3   8  20       77.34      124.87     49.71 o 
  -2   8  20      300.98      379.18     83.57 o 
  -1   8  20       31.53       45.51     35.46 o 
   0   8  20       75.69      401.12     56.24 o 
   1   8  20       26.47       20.39     35.61 o 
   2   8  20        3.22        2.23     37.92 o 
   3   8  20       74.49       80.58     43.73 o 
   4   8  20       13.19      -31.39     31.39 o 
  -7   9  20       29.72       -6.95     49.77 o 
  -6   9  20       46.03       -2.91     32.63 o 
  -5   9  20        1.40       36.58     45.75 o 
  -4   9  20       29.14       71.78     49.04 o 
  -3   9  20      206.08      231.13     46.68 o 
  -2   9  20        2.93       57.69     32.34 o 
  -1   9  20       17.52       76.86     27.97 o 
   0   9  20       88.92       79.54     42.44 o 
   1   9  20       88.62      147.81     46.95 o 
   2   9  20        8.38       37.75     39.08 o 
 -13   1  21      118.62       70.97     68.91 o 
 -12   1  21        1.27      -38.92     38.92 o 
 -11   1  21       70.90       52.47     47.47 o 
 -10   1  21        5.44      -34.57     42.03 o 
  -9   1  21        6.28      -15.06     39.57 o 
  -8   1  21        0.00      -44.99     44.99 o 
  -7   1  21       10.84       27.01     35.59 o 
  -6   1  21       86.95       94.72     40.53 o 
  -5   1  21       58.75       93.21     56.12 o 
  -4   1  21        5.36      -13.57     24.29 o 
  -3   1  21      287.73      237.12     31.66 o 
  -2   1  21       31.13       36.85     22.56 o 
  -1   1  21       65.07       51.37     25.72 o 
   0   1  21        1.82        3.23     22.07 o 
   1   1  21       54.42       33.10     20.57 o 
   2   1  21       32.53       30.09     20.21 o 
   3   1  21        7.15      -17.86     33.96 o 
   4   1  21        2.54       33.24     21.84 o 
   5   1  21       32.62       64.49     37.72 o 
   6   1  21      145.57      156.31     26.21 o 
   7   1  21        3.59       -4.47     23.02 o 
   8   1  21       37.11       22.65     23.65 o 
 -13   2  21        1.22      -21.52     69.09 o 
 -12   2  21        5.10        1.42     42.98 o 
 -11   2  21       68.30       66.82     49.69 o 
 -10   2  21       15.51        3.60     45.26 o 
  -9   2  21       31.38       -9.24     40.71 o 
  -8   2  21        1.09       -6.16     50.53 o 
  -7   2  21        1.42      -18.30     33.25 o 
  -6   2  21      112.63      113.23     42.24 o 
  -5   2  21       14.94      -25.68     30.54 o 
  -4   2  21       59.83       62.20     23.58 o 
  -3   2  21       22.32       21.86     21.31 o 
  -2   2  21      160.44      174.85     29.94 o 
  -1   2  21       45.83       49.59     24.75 o 
   0   2  21        8.81       13.75     30.83 o 
   1   2  21        9.15       -4.46     28.51 o 
   2   2  21       79.85       79.72     27.30 o 
   3   2  21        2.54        6.92     20.30 o 
   4   2  21       88.82       81.76     25.45 o 
   5   2  21       46.78       57.79     52.29 o 
   6   2  21       59.26       84.30     29.59 o 
   7   2  21       21.03       -9.71     25.96 o 
   8   2  21       86.31       91.60     32.50 o 
 -13   3  21      297.67      270.05    101.89 o 
 -12   3  21       13.07        7.89     63.65 o 
 -11   3  21        1.87      -41.20     41.20 o 
 -10   3  21       49.04       35.10     52.26 o 
  -9   3  21        8.00        3.19     39.50 o 
  -8   3  21        4.03      -23.01     64.53 o 
  -7   3  21       27.18       33.70     25.27 o 
  -6   3  21        0.89       -3.11     22.57 o 
  -5   3  21      569.97      831.20     54.55 o 
  -4   3  21       16.50        3.57     22.42 o 
  -3   3  21       11.01       21.34     23.58 o 
  -2   3  21      166.36      205.66     32.07 o 
  -1   3  21        2.02        8.28     17.01 o 
   0   3  21       70.72       87.44     27.11 o 
   1   3  21       13.31       16.26     22.24 o 
   2   3  21       24.62       67.52     41.07 o 
   3   3  21       37.59       22.19     24.48 o 
   4   3  21      126.65      146.66     57.94 o 
   5   3  21       29.00       23.83     54.92 o 
   6   3  21       24.69       99.45     30.87 o 
   7   3  21        0.00       17.73     63.87 o 
   8   3  21      134.03       37.76     55.14 o 
 -12   4  21        2.43      -55.71     68.60 o 
 -11   4  21      295.49      239.22     85.69 o 
 -10   4  21       37.52      -18.86     41.57 o 
  -9   4  21        7.50       35.32     38.24 o 
  -8   4  21       32.84        6.91     64.17 o 
  -7   4  21        8.63      -24.46     24.46 o 
  -6   4  21       33.65       -5.59     30.68 o 
  -5   4  21        0.49       59.37     25.50 o 
  -4   4  21        1.62      -14.82     24.43 o 
  -3   4  21      307.84      313.52     36.95 o 
  -2   4  21       62.77       59.23     24.51 o 
  -1   4  21       14.94       39.99     24.14 o 
   0   4  21       16.07       -0.81     29.00 o 
   1   4  21      204.20      199.62     32.52 o 
   2   4  21       29.42       32.36     23.76 o 
   3   4  21       41.39       50.23     69.25 o 
   4   4  21        9.61       62.99     66.84 o 
   5   4  21       44.72       66.07     32.77 o 
   6   4  21      123.49      327.99     67.36 o 
   7   4  21        2.94      128.00    111.91 o 
 -11   5  21        1.33      -24.92     59.25 o 
 -10   5  21       42.39       -9.24     49.20 o 
  -9   5  21      138.17      149.42     46.23 o 
  -8   5  21        1.27       29.77     35.43 o 
  -7   5  21       35.26       50.39     28.53 o 
  -6   5  21       19.09       32.43     32.81 o 
  -5   5  21      315.43      328.99     38.30 o 
  -4   5  21      119.45      130.46     30.00 o 
  -3   5  21      169.32      241.54     39.04 o 
  -2   5  21        7.64       15.91     33.69 o 
  -1   5  21      190.38      242.26     32.98 o 
   0   5  21      540.47      604.03     44.08 o 
   1   5  21        0.02       56.35     65.21 o 
   2   5  21        2.21       16.22     32.89 o 
   3   5  21        1.71       -3.96     24.05 o 
   4   5  21       84.59      131.38    101.00 o 
   5   5  21      199.98      379.39     70.29 o 
   6   5  21        0.50       89.05    149.94 o 
 -10   6  21       26.51      -25.08     49.28 o 
  -9   6  21        4.36       32.87    141.24 o 
  -8   6  21       36.44      -18.20     38.94 o 
  -7   6  21      126.76      158.82     32.85 o 
  -6   6  21        4.50       22.44     26.72 o 
  -5   6  21       17.02       -3.48     29.75 o 
  -4   6  21       41.18       24.87     30.03 o 
  -3   6  21       75.63      120.05     37.87 o 
  -2   6  21       25.44       10.53     33.84 o 
  -1   6  21      397.11      553.81     67.02 o 
   0   6  21        0.77       38.54     71.25 o 
   1   6  21      148.55      298.09     63.82 o 
   2   6  21       76.68      190.28    125.96 o 
   3   6  21        4.18      113.91    134.56 o 
   4   6  21       16.02       76.48     34.05 o 
  -9   7  21      188.55      170.26     69.52 o 
  -8   7  21       18.44      217.38     62.74 o 
  -7   7  21        0.05      -27.07     27.07 o 
  -6   7  21      108.61      113.80     32.23 o 
  -5   7  21        2.16       87.43     95.57 o 
  -4   7  21        0.03       69.92     27.65 o 
  -3   7  21       57.94       39.43     34.72 o 
  -2   7  21      173.50      330.13     58.66 o 
  -1   7  21       59.37       57.86     33.47 o 
   0   7  21        0.92       14.69     36.10 o 
   1   7  21        0.23       58.25     46.46 o 
   2   7  21       18.52      125.67    108.92 o 
   3   7  21       55.93      403.87     55.84 o 
   4   7  21        0.06       -9.38     35.05 o 
  -8   8  21       58.06      126.65     62.92 o 
  -7   8  21        9.70       75.87     74.10 o 
  -6   8  21       27.89       30.30     35.36 o 
  -5   8  21       22.23       16.69     35.96 o 
  -4   8  21        3.32       51.77     57.19 o 
  -3   8  21       34.23       -2.87     24.62 o 
  -2   8  21      497.08      628.27     65.29 o 
  -1   8  21       30.51       74.73     28.15 o 
   2   8  21       43.37       13.28     39.90 o 
   3   8  21      105.84       75.40     44.89 o 
  -5   9  21        1.96       33.45     44.34 o 
  -4   9  21        5.38       -9.89     59.60 o 
  -3   9  21       58.86       17.49     35.47 o 
  -2   9  21      216.97      246.01     45.98 o 
  -1   9  21       12.74      122.97    135.15 o 
 -13   0  22       15.18      -59.32     59.32 o 
 -12   0  22       90.45       18.34     67.12 o 
 -11   0  22        8.49      -31.09     63.63 o 
 -10   0  22       10.33      -32.66     60.55 o 
  -9   0  22       93.81       89.68     70.76 o 
  -8   0  22      141.06       90.05     66.42 o 
  -7   0  22       15.28      -31.58     54.59 o 
  -6   0  22       25.21      -43.14     43.14 o 
  -5   0  22      949.11      798.74     91.96 o 
  -4   0  22       69.85       85.40     57.45 o 
  -3   0  22      232.82      234.92     66.81 o 
  -2   0  22       25.65        0.89     48.55 o 
  -1   0  22      423.06      453.96     84.87 o 
   0   0  22      306.72      293.74     38.58 o 
   1   0  22        0.72       11.70     24.55 o 
   2   0  22       46.63       83.39     57.25 o 
   3   0  22       90.28      125.04     55.91 o 
   4   0  22        2.41       12.57     46.37 o 
   5   0  22       21.97       16.71     53.39 o 
   6   0  22       32.50       52.87     77.68 o 
   7   0  22       21.98       33.67     36.13 o 
 -12   1  22        0.46      -41.81     41.81 o 
 -11   1  22      224.67      325.62     69.73 o 
 -10   1  22      122.64      139.53     51.72 o 
  -9   1  22       14.62      -19.16     43.75 o 
  -8   1  22       35.18       12.87     44.57 o 
  -7   1  22       26.29       34.04     37.22 o 
  -6   1  22       28.18       20.00     36.02 o 
  -5   1  22      316.91      402.03     83.27 o 
  -4   1  22        3.15      -14.37     17.19 o 
  -3   1  22       99.72       60.09     38.00 o 
  -2   1  22        0.13      -21.87     21.87 o 
  -1   1  22      118.26      265.80     32.98 o 
   0   1  22        1.83       -0.04     21.30 o 
   1   1  22       33.95       56.60     24.63 o 
   2   1  22      146.84      167.15     24.96 o 
   3   1  22       64.42       53.48     37.14 o 
   4   1  22        7.29       39.74     23.81 o 
   5   1  22       75.14       96.02     37.23 o 
   6   1  22      270.66      219.85     39.54 o 
   7   1  22       14.70      -17.80     41.00 o 
 -12   2  22      529.72      671.59     80.91 o 
 -11   2  22        8.57       11.57     47.65 o 
 -10   2  22       42.94       20.90     46.53 o 
  -9   2  22        4.30      -22.82     41.12 o 
  -8   2  22       42.54       26.04     51.15 o 
  -7   2  22       69.68       76.78     39.58 o 
  -6   2  22      118.06      185.24     58.95 o 
  -5   2  22        7.33        5.80     30.74 o 
  -4   2  22       76.86       95.34     25.77 o 
  -3   2  22       78.57       83.33     24.42 o 
  -2   2  22       63.47       75.59     24.13 o 
  -1   2  22      106.55      125.49     27.76 o 
   0   2  22      110.29      127.11     28.79 o 
   1   2  22        1.91       19.98     24.45 o 
   2   2  22       22.42        8.66     23.16 o 
   3   2  22        4.54        0.23     24.75 o 
   4   2  22        2.18        2.90     30.42 o 
   5   2  22       49.95       73.81     47.53 o 
   6   2  22        0.70       63.05     50.82 o 
   7   2  22        4.23       -0.17     33.54 o 
 -12   3  22        0.08       16.79     66.85 o 
 -11   3  22       90.06       83.10     60.01 o 
 -10   3  22       45.91       14.63     44.99 o 
  -9   3  22       77.67       66.99     44.98 o 
  -8   3  22      133.16      105.29     44.20 o 
  -7   3  22      246.16      244.50     51.93 o 
  -6   3  22        0.28      -21.70     21.70 o 
  -5   3  22      583.72      560.64     42.78 o 
  -4   3  22        0.00       28.11     28.82 o 
  -3   3  22      380.29      464.68     41.16 o 
  -2   3  22       94.06       69.03     26.45 o 
  -1   3  22       11.37      -13.91     27.25 o 
   0   3  22       57.51       38.01     24.43 o 
   1   3  22       45.10       37.23     23.22 o 
   2   3  22        7.19       14.17     26.87 o 
   3   3  22       70.94      102.03     30.10 o 
   4   3  22      217.32      188.80     65.01 o 
   5   3  22      105.86      147.44     49.32 o 
   6   3  22        9.41      101.93     79.10 o 
   7   3  22        2.20       71.36     88.61 o 
 -11   4  22        0.87      -18.87     62.90 o 
 -10   4  22       53.86        5.08     41.63 o 
  -9   4  22        0.13       -0.14     37.68 o 
  -8   4  22       42.86        1.59     37.44 o 
  -7   4  22       62.56      127.92     37.37 o 
  -6   4  22       66.11       36.84     22.56 o 
  -5   4  22      254.55      268.66     36.05 o 
  -4   4  22       29.24       -7.99     29.06 o 
  -3   4  22      110.95      122.06     27.98 o 
  -2   4  22      452.23      457.80     40.47 o 
  -1   4  22       12.46        7.20     23.05 o 
   0   4  22      602.87      559.67     73.51 o 
   1   4  22      139.37      253.26     34.64 o 
   2   4  22      149.56      100.98     30.93 o 
   3   4  22       50.28       40.12     27.26 o 
   4   4  22      228.69      305.95     99.94 o 
   5   4  22        3.76       27.27     45.77 o 
   6   4  22       44.99      127.34     97.50 o 
 -11   5  22       19.71       51.99     67.81 o 
 -10   5  22      308.87      240.40     47.51 o 
  -9   5  22      184.01      144.12     44.47 o 
  -8   5  22       69.91       58.23     29.67 o 
  -7   5  22      162.36      231.34     42.48 o 
  -6   5  22       22.68       19.68     28.50 o 
  -5   5  22       13.65      -16.80     26.12 o 
  -4   5  22       20.66       20.01     26.90 o 
  -3   5  22        7.18       37.92     25.48 o 
  -2   5  22      251.83      252.42     52.24 o 
  -1   5  22        6.03       25.92     32.44 o 
   0   5  22       97.85      102.42     39.73 o 
   1   5  22      184.66      211.02     33.52 o 
   2   5  22        4.76       40.88     26.61 o 
   3   5  22      179.38      458.05     80.24 o 
   4   5  22      150.05      242.21     97.64 o 
   5   5  22      221.53      512.89     70.95 o 
   6   5  22       25.76      432.68     63.22 o 
 -10   6  22        4.97       -2.73     56.00 o 
  -9   6  22       85.61       98.83     83.99 o 
  -8   6  22       17.11      -35.91     40.50 o 
  -7   6  22       61.97      114.59     34.07 o 
  -6   6  22        2.63        6.01     33.39 o 
  -5   6  22        1.83      -13.84     26.42 o 
  -4   6  22       47.54       57.08     26.80 o 
  -3   6  22      108.27      108.21     37.50 o 
  -2   6  22       90.69      133.69     52.85 o 
  -1   6  22        0.53       23.94     34.41 o 
   0   6  22        1.21      -14.77     32.39 o 
   1   6  22        2.50       36.08     24.68 o 
   2   6  22       78.61      143.75     49.64 o 
   3   6  22       62.35      138.56    138.23 o 
   4   6  22      384.21      286.53     57.74 o 
  -8   7  22       28.30       58.15     85.77 o 
  -7   7  22       66.09       31.13     31.23 o 
  -6   7  22        7.70       22.71     30.24 o 
  -5   7  22       36.99      108.30     44.93 o 
  -4   7  22       16.21       75.79     28.60 o 
  -3   7  22        2.38       13.04     24.54 o 
  -2   7  22       50.13       51.47     37.18 o 
  -1   7  22       59.49       42.94     35.47 o 
   2   7  22       34.82       31.68     42.47 o 
  -6   8  22        8.52        0.12     28.35 o 
  -5   8  22       14.64       38.62     28.42 o 
  -4   8  22       30.33       67.73     57.64 o 
  -3   8  22        7.11       51.21     29.27 o 
  -2   8  22        5.66       30.05     48.08 o 
  -1   8  22        2.00       59.19     56.68 o 
 -12   1  23       13.37      -49.51     49.51 o 
 -11   1  23      321.27      354.43     73.40 o 
 -10   1  23      154.23      113.68     54.98 o 
  -9   1  23       12.56      -38.83     43.23 o 
  -8   1  23        5.07      -37.04     39.81 o 
  -7   1  23      101.36      150.91     49.80 o 
  -6   1  23        3.29      -10.54     33.33 o 
  -5   1  23        0.30      -17.53     34.09 o 
  -4   1  23        4.00       20.52     25.35 o 
  -3   1  23       70.57       59.68     38.67 o 
  -2   1  23       34.84       59.29     38.00 o 
  -1   1  23        0.65        2.75     22.26 o 
   0   1  23        2.07       -8.19     21.11 o 
   1   1  23        3.19        0.37     22.97 o 
   2   1  23      179.17      181.93     41.87 o 
   3   1  23       25.44       41.15     22.89 o 
   4   1  23       13.29       -1.04     22.13 o 
   5   1  23       18.14       48.40     36.44 o 
   6   1  23       26.79      -13.74     30.83 o 
 -12   2  23      183.70      193.35     61.53 o 
 -11   2  23       56.84       67.24     51.72 o 
 -10   2  23        4.98      -34.19     43.58 o 
  -9   2  23      406.76      520.11     67.38 o 
  -8   2  23       56.15       84.60     44.18 o 
  -7   2  23      507.69      550.82    152.81 o 
  -6   2  23      159.82      141.62     56.92 o 
  -5   2  23       24.99      -23.74     23.74 o 
  -4   2  23       34.05       11.84     34.80 o 
  -3   2  23       52.02       39.60     24.90 o 
  -2   2  23       83.87      139.02     32.89 o 
  -1   2  23       25.66       44.42     24.27 o 
   0   2  23       94.56       99.28     28.71 o 
   1   2  23       11.05       97.05     37.65 o 
   2   2  23       10.01       34.41     31.67 o 
   3   2  23        2.28        1.00     24.78 o 
   4   2  23       94.56      212.96     66.05 o 
   5   2  23        8.88       21.42     40.22 o 
   6   2  23        3.27       27.20     72.21 o 
 -11   3  23      111.38       58.75     73.33 o 
 -10   3  23       34.52      105.07     96.98 o 
  -9   3  23       24.68       12.83     43.02 o 
  -8   3  23        1.49      -16.39     37.67 o 
  -7   3  23        0.07      -36.82     36.82 o 
  -6   3  23       11.80      114.81    107.04 o 
  -5   3  23       85.56      163.94     57.26 o 
  -4   3  23      257.18      256.11     34.43 o 
  -3   3  23        4.07      -11.82     30.29 o 
  -2   3  23       15.54       47.45     26.31 o 
  -1   3  23      285.47      229.05     38.24 o 
   0   3  23      106.55      142.78     32.65 o 
   1   3  23        0.68       15.46     26.09 o 
   2   3  23        2.59       31.99     24.86 o 
   3   3  23       11.26       31.69     28.79 o 
   4   3  23        1.96       42.13     30.57 o 
   5   3  23       28.29       86.42     66.57 o 
   6   3  23        0.56       50.78     63.93 o 
 -11   4  23      572.98      474.09     96.54 o 
 -10   4  23        4.56      -20.69     47.66 o 
  -9   4  23        2.44      -37.80     37.80 o 
  -8   4  23       34.54      -36.09     36.09 o 
  -7   4  23        1.43      -16.53     24.37 o 
  -6   4  23        1.89        9.66     36.15 o 
  -5   4  23       22.96       38.04     28.45 o 
  -4   4  23       75.14       48.17     27.49 o 
  -3   4  23      303.11      275.18     35.90 o 
  -2   4  23       44.65       75.50     35.08 o 
  -1   4  23      212.77      340.65     43.87 o 
   0   4  23        0.01       23.79     23.90 o 
   1   4  23       33.62       17.01     33.28 o 
   2   4  23      171.63      539.25     78.99 o 
   3   4  23       39.18      107.76     69.12 o 
   4   4  23      106.26      315.96     71.39 o 
   5   4  23        1.49       57.16     28.50 o 
 -10   5  23        0.08      -41.30     41.30 o 
  -9   5  23        3.79       -4.92     35.29 o 
  -8   5  23        0.07      -25.82     25.82 o 
  -7   5  23      149.54      218.86     61.58 o 
  -6   5  23        1.50      -32.41     32.41 o 
  -5   5  23        2.98       43.60     33.44 o 
  -4   5  23       61.63       31.30     26.51 o 
  -3   5  23       25.01       26.93     24.57 o 
  -2   5  23       10.30       10.75     23.22 o 
  -1   5  23       78.54      152.22     51.69 o 
   0   5  23      142.51      196.38     34.02 o 
   1   5  23       48.22       42.54     28.61 o 
   2   5  23        0.16       34.93     34.17 o 
   3   5  23       71.06      136.30     83.57 o 
   4   5  23        9.29       78.86     46.33 o 
  -9   6  23      369.90      848.97    101.40 o 
  -8   6  23       17.21       30.13     27.95 o 
  -7   6  23       46.62       35.27     42.43 o 
  -6   6  23        3.12        7.19     29.02 o 
  -5   6  23        0.12       51.76     33.75 o 
  -4   6  23       19.33       -1.97     25.60 o 
  -3   6  23        6.43       12.96     24.99 o 
  -2   6  23       19.00       25.13     24.39 o 
  -1   6  23      141.98      108.74     27.84 o 
   0   6  23        0.61        4.18     35.93 o 
   2   6  23       57.10      153.83     88.07 o 
   3   6  23        0.04       64.84     56.27 o 
  -7   7  23       20.42       19.24     29.61 o 
  -6   7  23        4.39       14.23     33.17 o 
  -5   7  23        0.52        0.93     26.78 o 
  -4   7  23       18.68       26.15     37.71 o 
  -3   7  23        2.06      -21.70     33.93 o 
  -2   7  23       12.44      -20.47     34.12 o 
  -1   7  23      160.61       59.65     38.15 o 
   0   7  23        0.13      -16.78     43.17 o 
   1   7  23       59.71      189.99     66.70 o 
   2   7  23        8.06       -2.65     40.36 o 
  -3   8  23       57.75       39.05     54.40 o 
  -2   8  23        0.00      -33.51     33.51 o 
 -11   0  24       19.41      -44.00     67.15 o 
 -10   0  24       74.10       27.82     74.97 o 
  -9   0  24      227.56      311.21     97.66 o 
  -8   0  24      193.17      197.06     80.53 o 
  -7   0  24      197.64      126.18     68.50 o 
  -6   0  24      254.34      285.21     77.85 o 
  -5   0  24      210.56      122.54     62.54 o 
  -4   0  24        1.68       14.41     52.36 o 
  -3   0  24       81.41       26.32     53.09 o 
  -2   0  24       73.79       68.20     55.55 o 
  -1   0  24        0.12      -10.14     49.21 o 
   0   0  24      174.58      188.97     68.97 o 
   1   0  24       71.73       46.00     53.55 o 
   2   0  24      162.47      191.93     63.07 o 
   3   0  24       66.73       56.44     61.79 o 
   4   0  24       20.27      -15.22     29.07 o 
   5   0  24        0.50       23.14     41.36 o 
   6   0  24       14.77       17.28     44.31 o 
 -11   1  24        2.08        2.49     49.61 o 
 -10   1  24       28.60        6.02     65.30 o 
  -9   1  24       21.92       16.06     44.77 o 
  -8   1  24       14.30      -22.81     42.51 o 
  -7   1  24      142.06       93.70     43.29 o 
  -6   1  24       81.04      129.33     44.50 o 
  -5   1  24       19.92       10.75     37.83 o 
  -4   1  24      296.61      295.72     51.41 o 
  -3   1  24      133.05      159.33     68.96 o 
  -2   1  24       82.94      177.91     48.58 o 
  -1   1  24       84.93       87.45     41.45 o 
   0   1  24      202.12      245.87     40.66 o 
   1   1  24      433.53      417.52     43.70 o 
   2   1  24       91.60       88.62     28.08 o 
   3   1  24       31.86        9.57     25.69 o 
   4   1  24        0.68       30.36     31.81 o 
   5   1  24        4.87      -14.91     41.99 o 
 -11   2  24        7.09      -47.43     47.43 o 
 -10   2  24       16.05       21.15     49.16 o 
  -9   2  24        2.05      -49.73     50.52 o 
  -8   2  24       16.80      -12.36     40.76 o 
  -7   2  24       25.94       60.16     42.71 o 
  -6   2  24      124.06      156.93     58.85 o 
  -5   2  24       44.81      -18.68     18.68 o 
  -4   2  24      135.62       91.84     41.58 o 
  -3   2  24       71.32       47.72     39.01 o 
  -2   2  24       65.38       56.42     21.26 o 
  -1   2  24       60.40       79.52     27.98 o 
   0   2  24        6.52      -17.32     22.83 o 
   1   2  24      134.99      134.34     30.57 o 
   2   2  24       14.87       19.62     26.40 o 
   3   2  24       94.45      143.48     57.72 o 
   4   2  24       67.44       73.48    108.47 o 
   5   2  24        4.29       52.68     59.78 o 
 -10   3  24      251.27      217.79     58.32 o 
  -9   3  24        1.65      -46.96     46.96 o 
  -8   3  24       12.81       20.69     40.38 o 
  -7   3  24       95.15      -19.97     43.59 o 
  -6   3  24       55.88       34.57     34.51 o 
  -5   3  24       45.58       24.25     64.43 o 
  -4   3  24        9.82       14.66     23.59 o 
  -3   3  24       62.17       19.18     24.43 o 
  -2   3  24        2.13        4.63     23.62 o 
  -1   3  24        4.78        5.12     23.21 o 
   0   3  24       25.66       16.64     26.01 o 
   1   3  24      472.45      478.38     51.25 o 
   2   3  24        0.24       18.75     25.95 o 
   3   3  24       37.53       40.78     30.19 o 
   4   3  24       27.48       77.49     79.29 o 
   5   3  24        0.79        4.49     51.30 o 
 -10   4  24        4.73       12.52     42.67 o 
  -9   4  24       16.28      -41.86     65.26 o 
  -8   4  24       56.21       30.99     59.43 o 
  -7   4  24        9.43      -34.82     34.82 o 
  -6   4  24        0.17       -8.92     26.24 o 
  -5   4  24      100.33       56.52     27.50 o 
  -4   4  24       32.94       18.40     25.17 o 
  -3   4  24       56.05       35.81     26.02 o 
  -2   4  24       18.32       25.79     23.56 o 
  -1   4  24        1.24       29.31     26.50 o 
   0   4  24       23.56       16.49     35.13 o 
   1   4  24       24.19       19.89     25.94 o 
   2   4  24      144.62      189.51     90.74 o 
   3   4  24       92.90      115.65     86.88 o 
   4   4  24        4.91      127.02    130.54 o 
  -9   5  24        3.97      -26.16     35.17 o 
  -8   5  24       65.03      -35.14     61.73 o 
  -7   5  24       12.06       14.96     26.24 o 
  -6   5  24       84.26       62.47     27.90 o 
  -5   5  24        9.78       18.39     35.07 o 
  -4   5  24       81.05       37.75     27.06 o 
  -3   5  24       49.06       23.62     25.55 o 
  -2   5  24      172.45      223.75     68.96 o 
  -1   5  24       45.07       54.09     26.84 o 
   0   5  24        1.85       33.61     22.00 o 
   1   5  24      167.14      178.56     46.38 o 
   2   5  24        7.58       36.62     25.65 o 
   3   5  24       15.89       80.00     41.73 o 
  -7   6  24       85.08      132.65     31.48 o 
  -6   6  24        0.95       31.06     32.63 o 
  -5   6  24       34.67       31.99     42.41 o 
  -4   6  24        0.42       26.13     35.93 o 
  -3   6  24       50.17        1.22     26.52 o 
  -2   6  24       10.44       41.63     24.75 o 
  -1   6  24       16.66      -31.50     31.50 o 
   0   6  24       70.50       74.74     48.05 o 
   1   6  24       81.96       58.53     46.66 o 
   2   6  24       22.41      253.97    165.74 o 
  -5   7  24       48.61       20.82     35.83 o 
  -4   7  24       14.72        8.95     27.10 o 
  -3   7  24        0.03       16.74     26.40 o 
  -2   7  24       53.17       32.14     27.15 o 
  -1   7  24       61.88       55.21     38.90 o 
 -10   1  25       73.14       56.79     55.71 o 
  -9   1  25        0.08      -29.01     45.15 o 
  -8   1  25       22.92       21.66     50.47 o 
  -7   1  25        8.90      -36.59     36.59 o 
  -6   1  25       67.31       78.60     72.21 o 
  -5   1  25        3.45       59.24     63.77 o 
  -4   1  25      194.67      146.02     47.93 o 
  -3   1  25        1.10       23.93     17.45 o 
  -2   1  25       52.25       11.64     38.67 o 
  -1   1  25       19.26       -2.70     34.39 o 
   0   1  25        0.95       32.45     37.90 o 
   1   1  25        3.35       41.05     26.54 o 
   2   1  25        1.42        2.44     24.17 o 
   3   1  25       26.89       35.15     26.59 o 
   4   1  25        1.29       38.75     31.08 o 
 -10   2  25       11.82      -18.70     47.89 o 
  -9   2  25       82.54       88.18     46.03 o 
  -8   2  25       54.03       17.64     46.67 o 
  -7   2  25       44.41      -37.90     37.90 o 
  -6   2  25       42.50       31.72     44.36 o 
  -5   2  25      127.26       87.10    103.78 o 
  -4   2  25        0.29       23.27     37.24 o 
  -3   2  25       20.28       42.04     52.45 o 
  -2   2  25       50.16       55.45     31.24 o 
  -1   2  25       60.34       48.20     26.11 o 
   0   2  25        7.11       14.16     26.08 o 
   1   2  25       44.61       66.00     38.87 o 
   2   2  25        9.04      -13.67     27.12 o 
   3   2  25        0.37       36.14     30.22 o 
   4   2  25       23.11       12.17     38.32 o 
  -9   3  25        4.33      -42.55     42.55 o 
  -8   3  25       78.98       30.33     58.82 o 
  -7   3  25       18.03      -37.24     43.48 o 
  -6   3  25        5.63       40.36     57.66 o 
  -5   3  25       86.12       44.55     44.34 o 
  -4   3  25       27.59       75.79     61.43 o 
  -3   3  25       60.30       44.06     25.49 o 
  -2   3  25       47.10       25.40     26.67 o 
  -1   3  25      157.19      168.23     35.30 o 
   0   3  25        7.87      -18.63     23.87 o 
   1   3  25       13.02       -6.70     35.47 o 
   2   3  25        7.93       -5.62     25.15 o 
   3   3  25        0.06       45.88     62.51 o 
  -8   4  25       32.59       14.74     40.84 o 
  -7   4  25       27.79      -39.21     39.21 o 
  -6   4  25        0.04      -21.58     35.25 o 
  -5   4  25        2.71      -28.88     32.54 o 
  -4   4  25       75.44       66.48     28.25 o 
  -3   4  25       22.28      -30.77     31.38 o 
  -2   4  25        5.50       42.47     26.35 o 
  -1   4  25       26.03        9.91     25.23 o 
   0   4  25        3.05       13.20     39.69 o 
   1   4  25       73.05       54.46     27.93 o 
   2   4  25       36.53       80.08     93.19 o 
   3   4  25        5.73       74.05    100.02 o 
  -7   5  25       11.10       -1.49     75.21 o 
  -6   5  25       22.06        0.36     26.01 o 
  -5   5  25       29.24       37.57     29.09 o 
  -4   5  25        2.23       18.25     38.09 o 
  -3   5  25        0.44      -23.53     23.53 o 
  -2   5  25      171.35      125.72     40.68 o 
  -1   5  25        4.97       76.38     40.56 o 
   0   5  25       54.67       24.85     35.31 o 
   1   5  25        0.63       82.19    113.47 o 
  -5   6  25       10.99       21.58     53.41 o 
  -4   6  25       54.66       90.66     30.68 o 
  -3   6  25        9.85      -25.33     25.33 o 
  -2   6  25        0.04       41.31     24.55 o 
  -1   6  25        2.31       -2.86     34.62 o 
  -9   0  26        1.16      -18.66     68.85 o 
  -8   0  26       18.60      -58.64     58.64 o 
  -7   0  26      190.69      215.00     65.34 o 
  -6   0  26       25.26      -12.41     50.08 o 
  -5   0  26      214.61      178.55     65.67 o 
  -4   0  26      126.66        1.64     23.76 o 
  -3   0  26      228.57      267.69     81.64 o 
  -2   0  26       23.21       66.70     60.77 o 
  -1   0  26        2.42       82.55     58.84 o 
   0   0  26      115.70       59.47     53.81 o 
   1   0  26       39.47      135.60     63.13 o 
   2   0  26       20.88       52.53     56.22 o 
   3   0  26       64.23       83.22     57.97 o 
  -9   1  26       32.32      -45.42     73.95 o 
  -8   1  26        2.41       14.99     43.77 o 
  -7   1  26       20.24      -47.37     77.53 o 
  -6   1  26       16.30       57.16     63.34 o 
  -5   1  26      140.85      190.64     48.34 o 
  -4   1  26       11.04      -26.18     36.98 o 
  -3   1  26        2.69       25.13     24.77 o 
  -2   1  26        8.90       17.44     38.31 o 
  -1   1  26        0.39       53.04     37.88 o 
   0   1  26      156.20      183.27     55.55 o 
   1   1  26        0.08       -2.67     38.23 o 
   2   1  26       31.29       35.60     39.07 o 
   3   1  26        1.28       -6.68     24.73 o 
  -8   2  26       18.90        2.33     39.70 o 
  -7   2  26        5.33      -13.29     47.76 o 
  -6   2  26      143.51      149.01     49.14 o 
  -5   2  26      112.98      180.20     46.41 o 
  -4   2  26      147.92       78.70     42.94 o 
  -3   2  26        0.95       -7.57     34.90 o 
  -2   2  26       22.36       77.77     41.34 o 
  -1   2  26       21.86       20.03     36.38 o 
   0   2  26       19.48       35.25     37.18 o 
   1   2  26       30.77       42.88     27.39 o 
   2   2  26       14.40      -21.75     31.50 o 
  -8   3  26       46.10      -21.92     38.64 o 
  -7   3  26       71.41       34.91     44.38 o 
  -6   3  26        4.89       14.14     57.88 o 
  -5   3  26       25.95       78.48     63.25 o 
  -4   3  26       12.91       53.22     35.16 o 
  -3   3  26       25.85       74.39     38.22 o 
  -2   3  26       89.78      104.93     42.13 o 
  -1   3  26        0.47       14.91     27.77 o 
   0   3  26        7.47       35.87     25.42 o 
   1   3  26      176.96      174.41     33.93 o 
   2   3  26        5.81       56.34     46.42 o 
  -7   4  26       62.76      154.09     74.00 o 
  -6   4  26      344.77      330.79     55.23 o 
  -5   4  26       10.18       34.54     40.97 o 
  -4   4  26       15.37       47.28     37.35 o 
  -3   4  26      191.01      169.64     32.54 o 
  -2   4  26       58.11       39.31     31.39 o 
  -1   4  26       72.39       59.36     16.93 o 
   0   4  26      272.95      231.61     41.02 o 
   1   4  26        7.87       57.31     50.16 o 
  -5   5  26       14.01       -2.34     35.40 o 
  -4   5  26       90.99       71.49     39.04 o 
  -3   5  26        2.67       -2.48     41.47 o 
  -2   5  26       30.91       14.81     21.47 o 
  -1   5  26       18.96      -31.43     33.07 o 
  -7   1  27       47.58      -23.66     77.69 o 
  -6   1  27       20.14      -31.15     31.15 o 
  -5   1  27       24.49       16.22     40.84 o 
  -4   1  27       23.65        2.08     38.69 o 
  -3   1  27       15.96       32.51     39.97 o 
  -2   1  27        3.72       13.23     39.39 o 
  -1   1  27       99.86      108.22     43.29 o 
   0   1  27        7.58       55.23     38.83 o 
   1   1  27       39.72       41.34     38.49 o 
  -7   2  27       31.27       50.59     63.83 o 
  -6   2  27        3.77       -8.40     37.02 o 
  -5   2  27      215.45      197.76     49.50 o 
  -4   2  27       44.29       50.29     38.50 o 
  -3   2  27       15.34       32.29     37.71 o 
  -2   2  27        5.17        2.59     36.20 o 
  -1   2  27        0.58        1.82     34.17 o 
   0   2  27        9.11       12.07     38.13 o 
  -6   3  27       24.03       71.09     54.43 o 
  -5   3  27        2.34       51.87    117.23 o 
  -4   3  27       17.10      -20.24     30.97 o 
  -3   3  27       52.73       37.60     45.75 o 
  -2   3  27        5.21       33.27     44.90 o 
  -1   3  27        2.22       -7.18     54.77 o 
  -3   0  28      428.77      323.16     73.58 o 
  -2   0  28       74.79        2.58     54.34 o 
  -3   1  28       13.42        2.86     54.29 o 
                                                 
